# Supplementary material for: Liquid Structure Scenario of the Archetypal Supramolecular Deep Eutectic Solvent: Heptakis(2,6-di-O-methyl)-β-cyclodextrin/levulinic Acid
Source: ACS Sustain Chem Eng. 2023 Jun 2;11(24):9103–10. doi: 10.1021/acssuschemeng.3c01858 (PMC10283020; doi:10.1021/acssuschemeng.3c01858)
Supplement: Supplementary file 2 — sc3c01858_si_002.zip [file sc3c01858_si_002.zip]

Archive with 4 entries (4 files):
- 26dimeb.itp
- 26dimeb_atomtypes.itp
- levulinic_atomtypes_DES.itp
- levulinic_DES_fc.itp
