# Supplementary material for: Liquid Structure Scenario of the Archetypal Supramolecular Deep Eutectic Solvent: Heptakis(2,6-di-O-methyl)-β-cyclodextrin/levulinic Acid
Source: ACS Sustain Chem Eng. 2023 Jun 2;11(24):9103–10. doi: 10.1021/acssuschemeng.3c01858 (PMC10283020; doi:10.1021/acssuschemeng.3c01858)
Supplement: Supplementary file 2 — sc3c01858_si_002.zip [file sc3c01858_si_002.zip › 26dimeb.itp]

; heptaki(2,6-di-O-methyl)-beta-cyclodextrin.top created by rdparm2gmx.pl Wed Mar 11 05:42:36 CET 2020

; Please cite the following references:
; Original q4md-CD with AMBER: https://doi.org/10.1039/C1CP20854C
; q4md-CD with GROMACS for native cyclodextrins: https://doi.org/10.1021/jp308416p
; GROMACS q4md-CD files: http://virtualchemistry.org/ff.php

[ moleculetype ]
; Name            nrexcl
solute             3

[ atoms ]
;   nr       type  resnr residue  atom   cgnr     charge       mass  typeB    chargeB
     1         CG      1    4GA    CM6      1    0.01230  12.000000
     2         H1      1    4GA    HM1      2    0.05700   1.000000
     3         H1      1    4GA    HM2      3    0.05700   1.000000
     4         H1      1    4GA    HM3      4    0.05700   1.000000
     5         OS      1    4GA     O6      5   -0.38130  16.000000
     6         CG      1    4GA     C6      6    0.19180  12.000000
     7         H1      1    4GA    H61      7    0.02540   1.000000
     8         H1      1    4GA    H62      8    0.02540   1.000000
     9         CG      1    4GA     C5      9    0.01930  12.000000
    10         H1      1    4GA     H5     10    0.11560   1.000000
    11         OS      1    4GA     O5     11   -0.36680  16.000000
    12         CG      1    4GA     C1     12    0.04270  12.000000
    13         H2      1    4GA     H1     13    0.16100   1.000000
    14         CG      1    4GA     C2     14    0.13760  12.000000
    15         H1      1    4GA     H2     15    0.06500   1.000000
    16         CG      1    4GA     C3     16    0.12240  12.000000
    17         H1      1    4GA     H3     17    0.17790   1.000000
    18         OH      1    4GA     O3     18   -0.62000  16.000000
    19         HO      1    4GA    H3O     19    0.42200   1.000000
    20         OS      1    4GA     O2     20   -0.38130  16.000000
    21         CG      1    4GA    CM2     21    0.01230  12.000000
    22         H1      1    4GA    H21     22    0.05700   1.000000
    23         H1      1    4GA    H22     23    0.05700   1.000000
    24         H1      1    4GA    H23     24    0.05700   1.000000
    25         CG      1    4GA     C4     25    0.04010  12.000000
    26         H1      1    4GA     H4     26    0.15950   1.000000
    27         OS      1    4GA     O4     27   -0.32290  16.000000
    28         CG      2    4GA    CM6     28    0.01230  12.000000
    29         H1      2    4GA    HM1     29    0.05700   1.000000
    30         H1      2    4GA    HM2     30    0.05700   1.000000
    31         H1      2    4GA    HM3     31    0.05700   1.000000
    32         OS      2    4GA     O6     32   -0.38130  16.000000
    33         CG      2    4GA     C6     33    0.19180  12.000000
    34         H1      2    4GA    H61     34    0.02540   1.000000
    35         H1      2    4GA    H62     35    0.02540   1.000000
    36         CG      2    4GA     C5     36    0.01930  12.000000
    37         H1      2    4GA     H5     37    0.11560   1.000000
    38         OS      2    4GA     O5     38   -0.36680  16.000000
    39         CG      2    4GA     C1     39    0.04270  12.000000
    40         H2      2    4GA     H1     40    0.16100   1.000000
    41         CG      2    4GA     C2     41    0.13760  12.000000
    42         H1      2    4GA     H2     42    0.06500   1.000000
    43         CG      2    4GA     C3     43    0.12240  12.000000
    44         H1      2    4GA     H3     44    0.17790   1.000000
    45         OH      2    4GA     O3     45   -0.62000  16.000000
    46         HO      2    4GA    H3O     46    0.42200   1.000000
    47         OS      2    4GA     O2     47   -0.38130  16.000000
    48         CG      2    4GA    CM2     48    0.01230  12.000000
    49         H1      2    4GA    H21     49    0.05700   1.000000
    50         H1      2    4GA    H22     50    0.05700   1.000000
    51         H1      2    4GA    H23     51    0.05700   1.000000
    52         CG      2    4GA     C4     52    0.04010  12.000000
    53         H1      2    4GA     H4     53    0.15950   1.000000
    54         OS      2    4GA     O4     54   -0.32290  16.000000
    55         CG      3    4GA    CM6     55    0.01230  12.000000
    56         H1      3    4GA    HM1     56    0.05700   1.000000
    57         H1      3    4GA    HM2     57    0.05700   1.000000
    58         H1      3    4GA    HM3     58    0.05700   1.000000
    59         OS      3    4GA     O6     59   -0.38130  16.000000
    60         CG      3    4GA     C6     60    0.19180  12.000000
    61         H1      3    4GA    H61     61    0.02540   1.000000
    62         H1      3    4GA    H62     62    0.02540   1.000000
    63         CG      3    4GA     C5     63    0.01930  12.000000
    64         H1      3    4GA     H5     64    0.11560   1.000000
    65         OS      3    4GA     O5     65   -0.36680  16.000000
    66         CG      3    4GA     C1     66    0.04270  12.000000
    67         H2      3    4GA     H1     67    0.16100   1.000000
    68         CG      3    4GA     C2     68    0.13760  12.000000
    69         H1      3    4GA     H2     69    0.06500   1.000000
    70         CG      3    4GA     C3     70    0.12240  12.000000
    71         H1      3    4GA     H3     71    0.17790   1.000000
    72         OH      3    4GA     O3     72   -0.62000  16.000000
    73         HO      3    4GA    H3O     73    0.42200   1.000000
    74         OS      3    4GA     O2     74   -0.38130  16.000000
    75         CG      3    4GA    CM2     75    0.01230  12.000000
    76         H1      3    4GA    H21     76    0.05700   1.000000
    77         H1      3    4GA    H22     77    0.05700   1.000000
    78         H1      3    4GA    H23     78    0.05700   1.000000
    79         CG      3    4GA     C4     79    0.04010  12.000000
    80         H1      3    4GA     H4     80    0.15950   1.000000
    81         OS      3    4GA     O4     81   -0.32290  16.000000
    82         CG      4    4GA    CM6     82    0.01230  12.000000
    83         H1      4    4GA    HM1     83    0.05700   1.000000
    84         H1      4    4GA    HM2     84    0.05700   1.000000
    85         H1      4    4GA    HM3     85    0.05700   1.000000
    86         OS      4    4GA     O6     86   -0.38130  16.000000
    87         CG      4    4GA     C6     87    0.19180  12.000000
    88         H1      4    4GA    H61     88    0.02540   1.000000
    89         H1      4    4GA    H62     89    0.02540   1.000000
    90         CG      4    4GA     C5     90    0.01930  12.000000
    91         H1      4    4GA     H5     91    0.11560   1.000000
    92         OS      4    4GA     O5     92   -0.36680  16.000000
    93         CG      4    4GA     C1     93    0.04270  12.000000
    94         H2      4    4GA     H1     94    0.16100   1.000000
    95         CG      4    4GA     C2     95    0.13760  12.000000
    96         H1      4    4GA     H2     96    0.06500   1.000000
    97         CG      4    4GA     C3     97    0.12240  12.000000
    98         H1      4    4GA     H3     98    0.17790   1.000000
    99         OH      4    4GA     O3     99   -0.62000  16.000000
   100         HO      4    4GA    H3O    100    0.42200   1.000000
   101         OS      4    4GA     O2    101   -0.38130  16.000000
   102         CG      4    4GA    CM2    102    0.01230  12.000000
   103         H1      4    4GA    H21    103    0.05700   1.000000
   104         H1      4    4GA    H22    104    0.05700   1.000000
   105         H1      4    4GA    H23    105    0.05700   1.000000
   106         CG      4    4GA     C4    106    0.04010  12.000000
   107         H1      4    4GA     H4    107    0.15950   1.000000
   108         OS      4    4GA     O4    108   -0.32290  16.000000
   109         CG      5    4GA    CM6    109    0.01230  12.000000
   110         H1      5    4GA    HM1    110    0.05700   1.000000
   111         H1      5    4GA    HM2    111    0.05700   1.000000
   112         H1      5    4GA    HM3    112    0.05700   1.000000
   113         OS      5    4GA     O6    113   -0.38130  16.000000
   114         CG      5    4GA     C6    114    0.19180  12.000000
   115         H1      5    4GA    H61    115    0.02540   1.000000
   116         H1      5    4GA    H62    116    0.02540   1.000000
   117         CG      5    4GA     C5    117    0.01930  12.000000
   118         H1      5    4GA     H5    118    0.11560   1.000000
   119         OS      5    4GA     O5    119   -0.36680  16.000000
   120         CG      5    4GA     C1    120    0.04270  12.000000
   121         H2      5    4GA     H1    121    0.16100   1.000000
   122         CG      5    4GA     C2    122    0.13760  12.000000
   123         H1      5    4GA     H2    123    0.06500   1.000000
   124         CG      5    4GA     C3    124    0.12240  12.000000
   125         H1      5    4GA     H3    125    0.17790   1.000000
   126         OH      5    4GA     O3    126   -0.62000  16.000000
   127         HO      5    4GA    H3O    127    0.42200   1.000000
   128         OS      5    4GA     O2    128   -0.38130  16.000000
   129         CG      5    4GA    CM2    129    0.01230  12.000000
   130         H1      5    4GA    H21    130    0.05700   1.000000
   131         H1      5    4GA    H22    131    0.05700   1.000000
   132         H1      5    4GA    H23    132    0.05700   1.000000
   133         CG      5    4GA     C4    133    0.04010  12.000000
   134         H1      5    4GA     H4    134    0.15950   1.000000
   135         OS      5    4GA     O4    135   -0.32290  16.000000
   136         CG      6    4GA    CM6    136    0.01230  12.000000
   137         H1      6    4GA    HM1    137    0.05700   1.000000
   138         H1      6    4GA    HM2    138    0.05700   1.000000
   139         H1      6    4GA    HM3    139    0.05700   1.000000
   140         OS      6    4GA     O6    140   -0.38130  16.000000
   141         CG      6    4GA     C6    141    0.19180  12.000000
   142         H1      6    4GA    H61    142    0.02540   1.000000
   143         H1      6    4GA    H62    143    0.02540   1.000000
   144         CG      6    4GA     C5    144    0.01930  12.000000
   145         H1      6    4GA     H5    145    0.11560   1.000000
   146         OS      6    4GA     O5    146   -0.36680  16.000000
   147         CG      6    4GA     C1    147    0.04270  12.000000
   148         H2      6    4GA     H1    148    0.16100   1.000000
   149         CG      6    4GA     C2    149    0.13760  12.000000
   150         H1      6    4GA     H2    150    0.06500   1.000000
   151         CG      6    4GA     C3    151    0.12240  12.000000
   152         H1      6    4GA     H3    152    0.17790   1.000000
   153         OH      6    4GA     O3    153   -0.62000  16.000000
   154         HO      6    4GA    H3O    154    0.42200   1.000000
   155         OS      6    4GA     O2    155   -0.38130  16.000000
   156         CG      6    4GA    CM2    156    0.01230  12.000000
   157         H1      6    4GA    H21    157    0.05700   1.000000
   158         H1      6    4GA    H22    158    0.05700   1.000000
   159         H1      6    4GA    H23    159    0.05700   1.000000
   160         CG      6    4GA     C4    160    0.04010  12.000000
   161         H1      6    4GA     H4    161    0.15950   1.000000
   162         OS      6    4GA     O4    162   -0.32290  16.000000
   163         CG      7    4GA    CM6    163    0.01230  12.000000
   164         H1      7    4GA    HM1    164    0.05700   1.000000
   165         H1      7    4GA    HM2    165    0.05700   1.000000
   166         H1      7    4GA    HM3    166    0.05700   1.000000
   167         OS      7    4GA     O6    167   -0.38130  16.000000
   168         CG      7    4GA     C6    168    0.19180  12.000000
   169         H1      7    4GA    H61    169    0.02540   1.000000
   170         H1      7    4GA    H62    170    0.02540   1.000000
   171         CG      7    4GA     C5    171    0.01930  12.000000
   172         H1      7    4GA     H5    172    0.11560   1.000000
   173         OS      7    4GA     O5    173   -0.36680  16.000000
   174         CG      7    4GA     C1    174    0.04270  12.000000
   175         H2      7    4GA     H1    175    0.16100   1.000000
   176         CG      7    4GA     C2    176    0.13760  12.000000
   177         H1      7    4GA     H2    177    0.06500   1.000000
   178         CG      7    4GA     C3    178    0.12240  12.000000
   179         H1      7    4GA     H3    179    0.17790   1.000000
   180         OH      7    4GA     O3    180   -0.62000  16.000000
   181         HO      7    4GA    H3O    181    0.42200   1.000000
   182         OS      7    4GA     O2    182   -0.38130  16.000000
   183         CG      7    4GA    CM2    183    0.01230  12.000000
   184         H1      7    4GA    H21    184    0.05700   1.000000
   185         H1      7    4GA    H22    185    0.05700   1.000000
   186         H1      7    4GA    H23    186    0.05700   1.000000
   187         CG      7    4GA     C4    187    0.04010  12.000000
   188         H1      7    4GA     H4    188    0.15950   1.000000
   189         OS      7    4GA     O4    189   -0.32290  16.000000

[ bonds ]
;  ai    aj funct  r  k
   25    26     1  1.0920e-01  3.4309e+05
   21    22     1  1.0920e-01  3.4309e+05
   21    23     1  1.0920e-01  3.4309e+05
   21    24     1  1.0920e-01  3.4309e+05
   18    19     1  9.6000e-02  5.8576e+05
   16    17     1  1.0920e-01  3.4309e+05
   14    15     1  1.0920e-01  3.4309e+05
   12    13     1  1.1050e-01  3.6819e+05
    9    10     1  1.0920e-01  3.4309e+05
    6     7     1  1.0920e-01  3.4309e+05
    6     8     1  1.0920e-01  3.4309e+05
    1     2     1  1.0920e-01  3.4309e+05
    1     3     1  1.0920e-01  3.4309e+05
    1     4     1  1.0920e-01  3.4309e+05
   52    53     1  1.0920e-01  3.4309e+05
   48    49     1  1.0920e-01  3.4309e+05
   48    50     1  1.0920e-01  3.4309e+05
   48    51     1  1.0920e-01  3.4309e+05
   45    46     1  9.6000e-02  5.8576e+05
   43    44     1  1.0920e-01  3.4309e+05
   41    42     1  1.0920e-01  3.4309e+05
   39    40     1  1.1050e-01  3.6819e+05
   36    37     1  1.0920e-01  3.4309e+05
   33    34     1  1.0920e-01  3.4309e+05
   33    35     1  1.0920e-01  3.4309e+05
   28    29     1  1.0920e-01  3.4309e+05
   28    30     1  1.0920e-01  3.4309e+05
   28    31     1  1.0920e-01  3.4309e+05
   79    80     1  1.0920e-01  3.4309e+05
   75    76     1  1.0920e-01  3.4309e+05
   75    77     1  1.0920e-01  3.4309e+05
   75    78     1  1.0920e-01  3.4309e+05
   72    73     1  9.6000e-02  5.8576e+05
   70    71     1  1.0920e-01  3.4309e+05
   68    69     1  1.0920e-01  3.4309e+05
   66    67     1  1.1050e-01  3.6819e+05
   63    64     1  1.0920e-01  3.4309e+05
   60    61     1  1.0920e-01  3.4309e+05
   60    62     1  1.0920e-01  3.4309e+05
   55    56     1  1.0920e-01  3.4309e+05
   55    57     1  1.0920e-01  3.4309e+05
   55    58     1  1.0920e-01  3.4309e+05
  106   107     1  1.0920e-01  3.4309e+05
  102   103     1  1.0920e-01  3.4309e+05
  102   104     1  1.0920e-01  3.4309e+05
  102   105     1  1.0920e-01  3.4309e+05
   99   100     1  9.6000e-02  5.8576e+05
   97    98     1  1.0920e-01  3.4309e+05
   95    96     1  1.0920e-01  3.4309e+05
   93    94     1  1.1050e-01  3.6819e+05
   90    91     1  1.0920e-01  3.4309e+05
   87    88     1  1.0920e-01  3.4309e+05
   87    89     1  1.0920e-01  3.4309e+05
   82    83     1  1.0920e-01  3.4309e+05
   82    84     1  1.0920e-01  3.4309e+05
   82    85     1  1.0920e-01  3.4309e+05
  133   134     1  1.0920e-01  3.4309e+05
  129   130     1  1.0920e-01  3.4309e+05
  129   131     1  1.0920e-01  3.4309e+05
  129   132     1  1.0920e-01  3.4309e+05
  126   127     1  9.6000e-02  5.8576e+05
  124   125     1  1.0920e-01  3.4309e+05
  122   123     1  1.0920e-01  3.4309e+05
  120   121     1  1.1050e-01  3.6819e+05
  117   118     1  1.0920e-01  3.4309e+05
  114   115     1  1.0920e-01  3.4309e+05
  114   116     1  1.0920e-01  3.4309e+05
  109   110     1  1.0920e-01  3.4309e+05
  109   111     1  1.0920e-01  3.4309e+05
  109   112     1  1.0920e-01  3.4309e+05
  160   161     1  1.0920e-01  3.4309e+05
  156   157     1  1.0920e-01  3.4309e+05
  156   158     1  1.0920e-01  3.4309e+05
  156   159     1  1.0920e-01  3.4309e+05
  153   154     1  9.6000e-02  5.8576e+05
  151   152     1  1.0920e-01  3.4309e+05
  149   150     1  1.0920e-01  3.4309e+05
  147   148     1  1.1050e-01  3.6819e+05
  144   145     1  1.0920e-01  3.4309e+05
  141   142     1  1.0920e-01  3.4309e+05
  141   143     1  1.0920e-01  3.4309e+05
  136   137     1  1.0920e-01  3.4309e+05
  136   138     1  1.0920e-01  3.4309e+05
  136   139     1  1.0920e-01  3.4309e+05
  187   188     1  1.0920e-01  3.4309e+05
  183   184     1  1.0920e-01  3.4309e+05
  183   185     1  1.0920e-01  3.4309e+05
  183   186     1  1.0920e-01  3.4309e+05
  180   181     1  9.6000e-02  5.8576e+05
  178   179     1  1.0920e-01  3.4309e+05
  176   177     1  1.0920e-01  3.4309e+05
  174   175     1  1.1050e-01  3.6819e+05
  171   172     1  1.0920e-01  3.4309e+05
  168   169     1  1.0920e-01  3.4309e+05
  168   170     1  1.0920e-01  3.4309e+05
  163   164     1  1.0920e-01  3.4309e+05
  163   165     1  1.0920e-01  3.4309e+05
  163   166     1  1.0920e-01  3.4309e+05
   27    39     1  1.4100e-01  2.6778e+05
   25    27     1  1.4100e-01  2.6778e+05
   20    21     1  1.4100e-01  2.6778e+05
   16    18     1  1.4300e-01  2.6778e+05
   16    25     1  1.5200e-01  2.5941e+05
   14    16     1  1.5200e-01  2.5941e+05
   14    20     1  1.4100e-01  2.6778e+05
   12    14     1  1.5200e-01  2.5941e+05
   12   189     1  1.4100e-01  2.6778e+05
   11    12     1  1.4100e-01  2.6778e+05
    9    11     1  1.4100e-01  2.6778e+05
    9    25     1  1.5200e-01  2.5941e+05
    6     9     1  1.5200e-01  2.5941e+05
    5     6     1  1.4100e-01  2.6778e+05
    1     5     1  1.4100e-01  2.6778e+05
   54    66     1  1.4100e-01  2.6778e+05
   52    54     1  1.4100e-01  2.6778e+05
   47    48     1  1.4100e-01  2.6778e+05
   43    45     1  1.4300e-01  2.6778e+05
   43    52     1  1.5200e-01  2.5941e+05
   41    43     1  1.5200e-01  2.5941e+05
   41    47     1  1.4100e-01  2.6778e+05
   39    41     1  1.5200e-01  2.5941e+05
   38    39     1  1.4100e-01  2.6778e+05
   36    38     1  1.4100e-01  2.6778e+05
   36    52     1  1.5200e-01  2.5941e+05
   33    36     1  1.5200e-01  2.5941e+05
   32    33     1  1.4100e-01  2.6778e+05
   28    32     1  1.4100e-01  2.6778e+05
   81    93     1  1.4100e-01  2.6778e+05
   79    81     1  1.4100e-01  2.6778e+05
   74    75     1  1.4100e-01  2.6778e+05
   70    72     1  1.4300e-01  2.6778e+05
   70    79     1  1.5200e-01  2.5941e+05
   68    70     1  1.5200e-01  2.5941e+05
   68    74     1  1.4100e-01  2.6778e+05
   66    68     1  1.5200e-01  2.5941e+05
   65    66     1  1.4100e-01  2.6778e+05
   63    65     1  1.4100e-01  2.6778e+05
   63    79     1  1.5200e-01  2.5941e+05
   60    63     1  1.5200e-01  2.5941e+05
   59    60     1  1.4100e-01  2.6778e+05
   55    59     1  1.4100e-01  2.6778e+05
  108   120     1  1.4100e-01  2.6778e+05
  106   108     1  1.4100e-01  2.6778e+05
  101   102     1  1.4100e-01  2.6778e+05
   97    99     1  1.4300e-01  2.6778e+05
   97   106     1  1.5200e-01  2.5941e+05
   95    97     1  1.5200e-01  2.5941e+05
   95   101     1  1.4100e-01  2.6778e+05
   93    95     1  1.5200e-01  2.5941e+05
   92    93     1  1.4100e-01  2.6778e+05
   90    92     1  1.4100e-01  2.6778e+05
   90   106     1  1.5200e-01  2.5941e+05
   87    90     1  1.5200e-01  2.5941e+05
   86    87     1  1.4100e-01  2.6778e+05
   82    86     1  1.4100e-01  2.6778e+05
  135   147     1  1.4100e-01  2.6778e+05
  133   135     1  1.4100e-01  2.6778e+05
  128   129     1  1.4100e-01  2.6778e+05
  124   126     1  1.4300e-01  2.6778e+05
  124   133     1  1.5200e-01  2.5941e+05
  122   124     1  1.5200e-01  2.5941e+05
  122   128     1  1.4100e-01  2.6778e+05
  120   122     1  1.5200e-01  2.5941e+05
  119   120     1  1.4100e-01  2.6778e+05
  117   119     1  1.4100e-01  2.6778e+05
  117   133     1  1.5200e-01  2.5941e+05
  114   117     1  1.5200e-01  2.5941e+05
  113   114     1  1.4100e-01  2.6778e+05
  109   113     1  1.4100e-01  2.6778e+05
  162   174     1  1.4100e-01  2.6778e+05
  160   162     1  1.4100e-01  2.6778e+05
  155   156     1  1.4100e-01  2.6778e+05
  151   153     1  1.4300e-01  2.6778e+05
  151   160     1  1.5200e-01  2.5941e+05
  149   151     1  1.5200e-01  2.5941e+05
  149   155     1  1.4100e-01  2.6778e+05
  147   149     1  1.5200e-01  2.5941e+05
  146   147     1  1.4100e-01  2.6778e+05
  144   146     1  1.4100e-01  2.6778e+05
  144   160     1  1.5200e-01  2.5941e+05
  141   144     1  1.5200e-01  2.5941e+05
  140   141     1  1.4100e-01  2.6778e+05
  136   140     1  1.4100e-01  2.6778e+05
  187   189     1  1.4100e-01  2.6778e+05
  182   183     1  1.4100e-01  2.6778e+05
  178   180     1  1.4300e-01  2.6778e+05
  178   187     1  1.5200e-01  2.5941e+05
  176   178     1  1.5200e-01  2.5941e+05
  176   182     1  1.4100e-01  2.6778e+05
  174   176     1  1.5200e-01  2.5941e+05
  173   174     1  1.4100e-01  2.6778e+05
  171   173     1  1.4100e-01  2.6778e+05
  171   187     1  1.5200e-01  2.5941e+05
  168   171     1  1.5200e-01  2.5941e+05
  167   168     1  1.4100e-01  2.6778e+05
  163   167     1  1.4100e-01  2.6778e+05

[ pairs ]
;  ai    aj funct
    27     42      1
    26     39      1
    25     40      1
    19     25      1
    18     26      1
    17     20      1
    17     19      1
    17     26      1
    17     27      1
    15    189      1
    15     17      1
    15     18      1
    15     25      1
    15     21      1
    14     19      1
    14     26      1
    14     22      1
    14     23      1
    14     24      1
    13     15      1
    13     16      1
    13     20      1
    13    187      1
    12     17      1
    12    188      1
    11     26      1
    11     15      1
    10     12      1
    10     26      1
    10     27      1
    10     16      1
     9     13      1
     9     17      1
     8     10      1
     8     11      1
     8     25      1
     7     10      1
     7     11      1
     7     25      1
     6     26      1
     5     10      1
     4      6      1
     3      6      1
     2      6      1
     1      7      1
     1      8      1
    54     69      1
    53     66      1
    52     67      1
    46     52      1
    45     53      1
    44     47      1
    44     46      1
    44     53      1
    44     54      1
    42     44      1
    42     45      1
    42     52      1
    42     48      1
    41     46      1
    41     53      1
    41     49      1
    41     50      1
    41     51      1
    40     42      1
    40     43      1
    40     47      1
    39     44      1
    38     53      1
    38     42      1
    37     39      1
    37     53      1
    37     54      1
    37     43      1
    36     40      1
    36     44      1
    35     37      1
    35     38      1
    35     52      1
    34     37      1
    34     38      1
    34     52      1
    33     53      1
    32     37      1
    31     33      1
    30     33      1
    29     33      1
    28     34      1
    28     35      1
    81     96      1
    80     93      1
    79     94      1
    73     79      1
    72     80      1
    71     74      1
    71     73      1
    71     80      1
    71     81      1
    69     71      1
    69     72      1
    69     79      1
    69     75      1
    68     73      1
    68     80      1
    68     76      1
    68     77      1
    68     78      1
    67     69      1
    67     70      1
    67     74      1
    66     71      1
    65     80      1
    65     69      1
    64     66      1
    64     80      1
    64     81      1
    64     70      1
    63     67      1
    63     71      1
    62     64      1
    62     65      1
    62     79      1
    61     64      1
    61     65      1
    61     79      1
    60     80      1
    59     64      1
    58     60      1
    57     60      1
    56     60      1
    55     61      1
    55     62      1
   108    123      1
   107    120      1
   106    121      1
   100    106      1
    99    107      1
    98    101      1
    98    100      1
    98    107      1
    98    108      1
    96     98      1
    96     99      1
    96    106      1
    96    102      1
    95    100      1
    95    107      1
    95    103      1
    95    104      1
    95    105      1
    94     96      1
    94     97      1
    94    101      1
    93     98      1
    92    107      1
    92     96      1
    91     93      1
    91    107      1
    91    108      1
    91     97      1
    90     94      1
    90     98      1
    89     91      1
    89     92      1
    89    106      1
    88     91      1
    88     92      1
    88    106      1
    87    107      1
    86     91      1
    85     87      1
    84     87      1
    83     87      1
    82     88      1
    82     89      1
   135    150      1
   134    147      1
   133    148      1
   127    133      1
   126    134      1
   125    128      1
   125    127      1
   125    134      1
   125    135      1
   123    125      1
   123    126      1
   123    133      1
   123    129      1
   122    127      1
   122    134      1
   122    130      1
   122    131      1
   122    132      1
   121    123      1
   121    124      1
   121    128      1
   120    125      1
   119    134      1
   119    123      1
   118    120      1
   118    134      1
   118    135      1
   118    124      1
   117    121      1
   117    125      1
   116    118      1
   116    119      1
   116    133      1
   115    118      1
   115    119      1
   115    133      1
   114    134      1
   113    118      1
   112    114      1
   111    114      1
   110    114      1
   109    115      1
   109    116      1
   162    177      1
   161    174      1
   160    175      1
   154    160      1
   153    161      1
   152    155      1
   152    154      1
   152    161      1
   152    162      1
   150    152      1
   150    153      1
   150    160      1
   150    156      1
   149    154      1
   149    161      1
   149    157      1
   149    158      1
   149    159      1
   148    150      1
   148    151      1
   148    155      1
   147    152      1
   146    161      1
   146    150      1
   145    147      1
   145    161      1
   145    162      1
   145    151      1
   144    148      1
   144    152      1
   143    145      1
   143    146      1
   143    160      1
   142    145      1
   142    146      1
   142    160      1
   141    161      1
   140    145      1
   139    141      1
   138    141      1
   137    141      1
   136    142      1
   136    143      1
   181    187      1
   180    188      1
   179    182      1
   179    181      1
   179    188      1
   179    189      1
   177    179      1
   177    180      1
   177    187      1
   177    183      1
   176    181      1
   176    188      1
   176    184      1
   176    185      1
   176    186      1
   175    177      1
   175    178      1
   175    182      1
   174    179      1
   173    188      1
   173    177      1
   172    174      1
   172    188      1
   172    189      1
   172    178      1
   171    175      1
   171    179      1
   170    172      1
   170    173      1
   170    187      1
   169    172      1
   169    173      1
   169    187      1
   168    188      1
   167    172      1
   166    168      1
   165    168      1
   164    168      1
   163    169      1
   163    170      1
    27     36      1
    27     43      1
    27     47      1
    25     38      1
    25     41      1
    20    189      1
    20     25      1
    18     20      1
    18     27      1
    16    189      1
    16     21      1
    16     39      1
    14    187      1
    14     27      1
    12     25      1
    12     18      1
    12     21      1
    12    171      1
    12    178      1
    11     27      1
    11     16      1
    11     20      1
    11    187      1
     9     14      1
     9    189      1
     9     39      1
     9     18      1
     6     12      1
     6     27      1
     6     16      1
     5     11      1
     5     25      1
     1      9      1
    54     63      1
    54     70      1
    54     74      1
    52     65      1
    52     68      1
    47     52      1
    45     47      1
    45     54      1
    43     48      1
    43     66      1
    41     54      1
    39     52      1
    39     45      1
    39     48      1
    38     54      1
    38     43      1
    38     47      1
    36     41      1
    36     66      1
    36     45      1
    33     39      1
    33     54      1
    33     43      1
    32     38      1
    32     52      1
    28     36      1
    81     90      1
    81     97      1
    81    101      1
    79     92      1
    79     95      1
    74     79      1
    72     74      1
    72     81      1
    70     75      1
    70     93      1
    68     81      1
    66     79      1
    66     72      1
    66     75      1
    65     81      1
    65     70      1
    65     74      1
    63     68      1
    63     93      1
    63     72      1
    60     66      1
    60     81      1
    60     70      1
    59     65      1
    59     79      1
    55     63      1
   108    117      1
   108    124      1
   108    128      1
   106    119      1
   106    122      1
   101    106      1
    99    101      1
    99    108      1
    97    102      1
    97    120      1
    95    108      1
    93    106      1
    93     99      1
    93    102      1
    92    108      1
    92     97      1
    92    101      1
    90     95      1
    90    120      1
    90     99      1
    87     93      1
    87    108      1
    87     97      1
    86     92      1
    86    106      1
    82     90      1
   135    144      1
   135    151      1
   135    155      1
   133    146      1
   133    149      1
   128    133      1
   126    128      1
   126    135      1
   124    129      1
   124    147      1
   122    135      1
   120    133      1
   120    126      1
   120    129      1
   119    135      1
   119    124      1
   119    128      1
   117    122      1
   117    147      1
   117    126      1
   114    120      1
   114    135      1
   114    124      1
   113    119      1
   113    133      1
   109    117      1
   162    171      1
   162    178      1
   162    182      1
   160    173      1
   160    176      1
   155    160      1
   153    155      1
   153    162      1
   151    156      1
   151    174      1
   149    162      1
   147    160      1
   147    153      1
   147    156      1
   146    162      1
   146    151      1
   146    155      1
   144    149      1
   144    174      1
   144    153      1
   141    147      1
   141    162      1
   141    151      1
   140    146      1
   140    160      1
   136    144      1
   182    187      1
   180    182      1
   180    189      1
   178    183      1
   176    189      1
   174    187      1
   174    180      1
   174    183      1
   173    189      1
   173    178      1
   173    182      1
   171    176      1
   171    180      1
   168    174      1
   168    189      1
   168    178      1
   167    173      1
   167    187      1
   163    171      1

[ angles ]
;  ai    aj    ak funct  theta   cth
   27    39    40     1  1.1000e+02  5.0208e+02
   26    25    27     1  1.1000e+02  5.0208e+02
   23    21    24     1  1.0950e+02  3.7656e+02
   22    21    23     1  1.0950e+02  3.7656e+02
   22    21    24     1  1.0950e+02  3.7656e+02
   20    21    22     1  1.1000e+02  5.0208e+02
   20    21    23     1  1.1000e+02  5.0208e+02
   20    21    24     1  1.1000e+02  5.0208e+02
   17    16    18     1  1.1000e+02  5.0208e+02
   17    16    25     1  1.1100e+02  3.7656e+02
   16    18    19     1  1.0950e+02  4.6024e+02
   16    25    26     1  1.1100e+02  3.7656e+02
   15    14    16     1  1.1100e+02  3.7656e+02
   15    14    20     1  1.1000e+02  5.0208e+02
   14    16    17     1  1.1100e+02  3.7656e+02
   13    12    14     1  1.1100e+02  3.7656e+02
   13    12   189     1  1.1000e+02  5.0208e+02
   12    14    15     1  1.1100e+02  3.7656e+02
   11    12    13     1  1.1000e+02  5.0208e+02
   10     9    11     1  1.1000e+02  5.0208e+02
   10     9    25     1  1.1100e+02  3.7656e+02
    9    25    26     1  1.1100e+02  3.7656e+02
    8     6     9     1  1.1100e+02  3.7656e+02
    7     6     8     1  1.0950e+02  3.7656e+02
    7     6     9     1  1.1100e+02  3.7656e+02
    6     9    10     1  1.1100e+02  3.7656e+02
    5     6     7     1  1.1000e+02  5.0208e+02
    5     6     8     1  1.1000e+02  5.0208e+02
    4     1     5     1  1.1000e+02  5.0208e+02
    3     1     4     1  1.0950e+02  3.7656e+02
    3     1     5     1  1.1000e+02  5.0208e+02
    2     1     3     1  1.0950e+02  3.7656e+02
    2     1     4     1  1.0950e+02  3.7656e+02
    2     1     5     1  1.1000e+02  5.0208e+02
   54    66    67     1  1.1000e+02  5.0208e+02
   53    52    54     1  1.1000e+02  5.0208e+02
   50    48    51     1  1.0950e+02  3.7656e+02
   49    48    50     1  1.0950e+02  3.7656e+02
   49    48    51     1  1.0950e+02  3.7656e+02
   47    48    49     1  1.1000e+02  5.0208e+02
   47    48    50     1  1.1000e+02  5.0208e+02
   47    48    51     1  1.1000e+02  5.0208e+02
   44    43    45     1  1.1000e+02  5.0208e+02
   44    43    52     1  1.1100e+02  3.7656e+02
   43    45    46     1  1.0950e+02  4.6024e+02
   43    52    53     1  1.1100e+02  3.7656e+02
   42    41    43     1  1.1100e+02  3.7656e+02
   42    41    47     1  1.1000e+02  5.0208e+02
   41    43    44     1  1.1100e+02  3.7656e+02
   40    39    41     1  1.1100e+02  3.7656e+02
   39    41    42     1  1.1100e+02  3.7656e+02
   38    39    40     1  1.1000e+02  5.0208e+02
   37    36    38     1  1.1000e+02  5.0208e+02
   37    36    52     1  1.1100e+02  3.7656e+02
   36    52    53     1  1.1100e+02  3.7656e+02
   35    33    36     1  1.1100e+02  3.7656e+02
   34    33    35     1  1.0950e+02  3.7656e+02
   34    33    36     1  1.1100e+02  3.7656e+02
   33    36    37     1  1.1100e+02  3.7656e+02
   32    33    34     1  1.1000e+02  5.0208e+02
   32    33    35     1  1.1000e+02  5.0208e+02
   31    28    32     1  1.1000e+02  5.0208e+02
   30    28    31     1  1.0950e+02  3.7656e+02
   30    28    32     1  1.1000e+02  5.0208e+02
   29    28    30     1  1.0950e+02  3.7656e+02
   29    28    31     1  1.0950e+02  3.7656e+02
   29    28    32     1  1.1000e+02  5.0208e+02
   81    93    94     1  1.1000e+02  5.0208e+02
   80    79    81     1  1.1000e+02  5.0208e+02
   77    75    78     1  1.0950e+02  3.7656e+02
   76    75    77     1  1.0950e+02  3.7656e+02
   76    75    78     1  1.0950e+02  3.7656e+02
   74    75    76     1  1.1000e+02  5.0208e+02
   74    75    77     1  1.1000e+02  5.0208e+02
   74    75    78     1  1.1000e+02  5.0208e+02
   71    70    72     1  1.1000e+02  5.0208e+02
   71    70    79     1  1.1100e+02  3.7656e+02
   70    72    73     1  1.0950e+02  4.6024e+02
   70    79    80     1  1.1100e+02  3.7656e+02
   69    68    70     1  1.1100e+02  3.7656e+02
   69    68    74     1  1.1000e+02  5.0208e+02
   68    70    71     1  1.1100e+02  3.7656e+02
   67    66    68     1  1.1100e+02  3.7656e+02
   66    68    69     1  1.1100e+02  3.7656e+02
   65    66    67     1  1.1000e+02  5.0208e+02
   64    63    65     1  1.1000e+02  5.0208e+02
   64    63    79     1  1.1100e+02  3.7656e+02
   63    79    80     1  1.1100e+02  3.7656e+02
   62    60    63     1  1.1100e+02  3.7656e+02
   61    60    62     1  1.0950e+02  3.7656e+02
   61    60    63     1  1.1100e+02  3.7656e+02
   60    63    64     1  1.1100e+02  3.7656e+02
   59    60    61     1  1.1000e+02  5.0208e+02
   59    60    62     1  1.1000e+02  5.0208e+02
   58    55    59     1  1.1000e+02  5.0208e+02
   57    55    58     1  1.0950e+02  3.7656e+02
   57    55    59     1  1.1000e+02  5.0208e+02
   56    55    57     1  1.0950e+02  3.7656e+02
   56    55    58     1  1.0950e+02  3.7656e+02
   56    55    59     1  1.1000e+02  5.0208e+02
  108   120   121     1  1.1000e+02  5.0208e+02
  107   106   108     1  1.1000e+02  5.0208e+02
  104   102   105     1  1.0950e+02  3.7656e+02
  103   102   104     1  1.0950e+02  3.7656e+02
  103   102   105     1  1.0950e+02  3.7656e+02
  101   102   103     1  1.1000e+02  5.0208e+02
  101   102   104     1  1.1000e+02  5.0208e+02
  101   102   105     1  1.1000e+02  5.0208e+02
   98    97    99     1  1.1000e+02  5.0208e+02
   98    97   106     1  1.1100e+02  3.7656e+02
   97    99   100     1  1.0950e+02  4.6024e+02
   97   106   107     1  1.1100e+02  3.7656e+02
   96    95    97     1  1.1100e+02  3.7656e+02
   96    95   101     1  1.1000e+02  5.0208e+02
   95    97    98     1  1.1100e+02  3.7656e+02
   94    93    95     1  1.1100e+02  3.7656e+02
   93    95    96     1  1.1100e+02  3.7656e+02
   92    93    94     1  1.1000e+02  5.0208e+02
   91    90    92     1  1.1000e+02  5.0208e+02
   91    90   106     1  1.1100e+02  3.7656e+02
   90   106   107     1  1.1100e+02  3.7656e+02
   89    87    90     1  1.1100e+02  3.7656e+02
   88    87    89     1  1.0950e+02  3.7656e+02
   88    87    90     1  1.1100e+02  3.7656e+02
   87    90    91     1  1.1100e+02  3.7656e+02
   86    87    88     1  1.1000e+02  5.0208e+02
   86    87    89     1  1.1000e+02  5.0208e+02
   85    82    86     1  1.1000e+02  5.0208e+02
   84    82    85     1  1.0950e+02  3.7656e+02
   84    82    86     1  1.1000e+02  5.0208e+02
   83    82    84     1  1.0950e+02  3.7656e+02
   83    82    85     1  1.0950e+02  3.7656e+02
   83    82    86     1  1.1000e+02  5.0208e+02
  135   147   148     1  1.1000e+02  5.0208e+02
  134   133   135     1  1.1000e+02  5.0208e+02
  131   129   132     1  1.0950e+02  3.7656e+02
  130   129   131     1  1.0950e+02  3.7656e+02
  130   129   132     1  1.0950e+02  3.7656e+02
  128   129   130     1  1.1000e+02  5.0208e+02
  128   129   131     1  1.1000e+02  5.0208e+02
  128   129   132     1  1.1000e+02  5.0208e+02
  125   124   126     1  1.1000e+02  5.0208e+02
  125   124   133     1  1.1100e+02  3.7656e+02
  124   126   127     1  1.0950e+02  4.6024e+02
  124   133   134     1  1.1100e+02  3.7656e+02
  123   122   124     1  1.1100e+02  3.7656e+02
  123   122   128     1  1.1000e+02  5.0208e+02
  122   124   125     1  1.1100e+02  3.7656e+02
  121   120   122     1  1.1100e+02  3.7656e+02
  120   122   123     1  1.1100e+02  3.7656e+02
  119   120   121     1  1.1000e+02  5.0208e+02
  118   117   119     1  1.1000e+02  5.0208e+02
  118   117   133     1  1.1100e+02  3.7656e+02
  117   133   134     1  1.1100e+02  3.7656e+02
  116   114   117     1  1.1100e+02  3.7656e+02
  115   114   116     1  1.0950e+02  3.7656e+02
  115   114   117     1  1.1100e+02  3.7656e+02
  114   117   118     1  1.1100e+02  3.7656e+02
  113   114   115     1  1.1000e+02  5.0208e+02
  113   114   116     1  1.1000e+02  5.0208e+02
  112   109   113     1  1.1000e+02  5.0208e+02
  111   109   112     1  1.0950e+02  3.7656e+02
  111   109   113     1  1.1000e+02  5.0208e+02
  110   109   111     1  1.0950e+02  3.7656e+02
  110   109   112     1  1.0950e+02  3.7656e+02
  110   109   113     1  1.1000e+02  5.0208e+02
  162   174   175     1  1.1000e+02  5.0208e+02
  161   160   162     1  1.1000e+02  5.0208e+02
  158   156   159     1  1.0950e+02  3.7656e+02
  157   156   158     1  1.0950e+02  3.7656e+02
  157   156   159     1  1.0950e+02  3.7656e+02
  155   156   157     1  1.1000e+02  5.0208e+02
  155   156   158     1  1.1000e+02  5.0208e+02
  155   156   159     1  1.1000e+02  5.0208e+02
  152   151   153     1  1.1000e+02  5.0208e+02
  152   151   160     1  1.1100e+02  3.7656e+02
  151   153   154     1  1.0950e+02  4.6024e+02
  151   160   161     1  1.1100e+02  3.7656e+02
  150   149   151     1  1.1100e+02  3.7656e+02
  150   149   155     1  1.1000e+02  5.0208e+02
  149   151   152     1  1.1100e+02  3.7656e+02
  148   147   149     1  1.1100e+02  3.7656e+02
  147   149   150     1  1.1100e+02  3.7656e+02
  146   147   148     1  1.1000e+02  5.0208e+02
  145   144   146     1  1.1000e+02  5.0208e+02
  145   144   160     1  1.1100e+02  3.7656e+02
  144   160   161     1  1.1100e+02  3.7656e+02
  143   141   144     1  1.1100e+02  3.7656e+02
  142   141   143     1  1.0950e+02  3.7656e+02
  142   141   144     1  1.1100e+02  3.7656e+02
  141   144   145     1  1.1100e+02  3.7656e+02
  140   141   142     1  1.1000e+02  5.0208e+02
  140   141   143     1  1.1000e+02  5.0208e+02
  139   136   140     1  1.1000e+02  5.0208e+02
  138   136   139     1  1.0950e+02  3.7656e+02
  138   136   140     1  1.1000e+02  5.0208e+02
  137   136   138     1  1.0950e+02  3.7656e+02
  137   136   139     1  1.0950e+02  3.7656e+02
  137   136   140     1  1.1000e+02  5.0208e+02
  188   187   189     1  1.1000e+02  5.0208e+02
  185   183   186     1  1.0950e+02  3.7656e+02
  184   183   185     1  1.0950e+02  3.7656e+02
  184   183   186     1  1.0950e+02  3.7656e+02
  182   183   184     1  1.1000e+02  5.0208e+02
  182   183   185     1  1.1000e+02  5.0208e+02
  182   183   186     1  1.1000e+02  5.0208e+02
  179   178   180     1  1.1000e+02  5.0208e+02
  179   178   187     1  1.1100e+02  3.7656e+02
  178   180   181     1  1.0950e+02  4.6024e+02
  178   187   188     1  1.1100e+02  3.7656e+02
  177   176   178     1  1.1100e+02  3.7656e+02
  177   176   182     1  1.1000e+02  5.0208e+02
  176   178   179     1  1.1100e+02  3.7656e+02
  175   174   176     1  1.1100e+02  3.7656e+02
  174   176   177     1  1.1100e+02  3.7656e+02
  173   174   175     1  1.1000e+02  5.0208e+02
  172   171   173     1  1.1000e+02  5.0208e+02
  172   171   187     1  1.1100e+02  3.7656e+02
  171   187   188     1  1.1100e+02  3.7656e+02
  170   168   171     1  1.1100e+02  3.7656e+02
  169   168   170     1  1.0950e+02  3.7656e+02
  169   168   171     1  1.1100e+02  3.7656e+02
  168   171   172     1  1.1100e+02  3.7656e+02
  167   168   169     1  1.1000e+02  5.0208e+02
  167   168   170     1  1.1000e+02  5.0208e+02
  166   163   167     1  1.1000e+02  5.0208e+02
  165   163   166     1  1.0950e+02  3.7656e+02
  165   163   167     1  1.1000e+02  5.0208e+02
  164   163   165     1  1.0950e+02  3.7656e+02
  164   163   166     1  1.0950e+02  3.7656e+02
  164   163   167     1  1.1000e+02  5.0208e+02
   27    39    38     1  1.1200e+02  8.3680e+02
   27    39    41     1  1.0850e+02  5.8576e+02
   25    27    39     1  1.0850e+02  4.1840e+02
   18    16    25     1  1.0750e+02  5.8576e+02
   16    14    20     1  1.0850e+02  5.8576e+02
   16    25    27     1  1.0850e+02  5.8576e+02
   14    12   189     1  1.0850e+02  5.8576e+02
   14    16    18     1  1.0750e+02  5.8576e+02
   14    16    25     1  1.1350e+02  3.7656e+02
   14    20    21     1  1.0850e+02  4.1840e+02
   12    14    16     1  1.1350e+02  3.7656e+02
   12    14    20     1  1.0850e+02  5.8576e+02
   12   189   187     1  1.0850e+02  4.1840e+02
   11     9    25     1  1.0850e+02  5.8576e+02
   11    12    14     1  1.0850e+02  5.8576e+02
   11    12   189     1  1.1200e+02  8.3680e+02
    9    11    12     1  1.0850e+02  4.1840e+02
    9    25    27     1  1.0850e+02  5.8576e+02
    9    25    16     1  1.1350e+02  3.7656e+02
    6     9    11     1  1.0850e+02  5.8576e+02
    6     9    25     1  1.1350e+02  3.7656e+02
    5     6     9     1  1.0850e+02  5.8576e+02
    1     5     6     1  1.0850e+02  4.1840e+02
   54    66    65     1  1.1200e+02  8.3680e+02
   54    66    68     1  1.0850e+02  5.8576e+02
   52    54    66     1  1.0850e+02  4.1840e+02
   45    43    52     1  1.0750e+02  5.8576e+02
   43    41    47     1  1.0850e+02  5.8576e+02
   43    52    54     1  1.0850e+02  5.8576e+02
   41    43    45     1  1.0750e+02  5.8576e+02
   41    43    52     1  1.1350e+02  3.7656e+02
   41    47    48     1  1.0850e+02  4.1840e+02
   39    41    43     1  1.1350e+02  3.7656e+02
   39    41    47     1  1.0850e+02  5.8576e+02
   38    36    52     1  1.0850e+02  5.8576e+02
   38    39    41     1  1.0850e+02  5.8576e+02
   36    38    39     1  1.0850e+02  4.1840e+02
   36    52    54     1  1.0850e+02  5.8576e+02
   36    52    43     1  1.1350e+02  3.7656e+02
   33    36    38     1  1.0850e+02  5.8576e+02
   33    36    52     1  1.1350e+02  3.7656e+02
   32    33    36     1  1.0850e+02  5.8576e+02
   28    32    33     1  1.0850e+02  4.1840e+02
   81    93    92     1  1.1200e+02  8.3680e+02
   81    93    95     1  1.0850e+02  5.8576e+02
   79    81    93     1  1.0850e+02  4.1840e+02
   72    70    79     1  1.0750e+02  5.8576e+02
   70    68    74     1  1.0850e+02  5.8576e+02
   70    79    81     1  1.0850e+02  5.8576e+02
   68    70    72     1  1.0750e+02  5.8576e+02
   68    70    79     1  1.1350e+02  3.7656e+02
   68    74    75     1  1.0850e+02  4.1840e+02
   66    68    70     1  1.1350e+02  3.7656e+02
   66    68    74     1  1.0850e+02  5.8576e+02
   65    63    79     1  1.0850e+02  5.8576e+02
   65    66    68     1  1.0850e+02  5.8576e+02
   63    65    66     1  1.0850e+02  4.1840e+02
   63    79    81     1  1.0850e+02  5.8576e+02
   63    79    70     1  1.1350e+02  3.7656e+02
   60    63    65     1  1.0850e+02  5.8576e+02
   60    63    79     1  1.1350e+02  3.7656e+02
   59    60    63     1  1.0850e+02  5.8576e+02
   55    59    60     1  1.0850e+02  4.1840e+02
  108   120   119     1  1.1200e+02  8.3680e+02
  108   120   122     1  1.0850e+02  5.8576e+02
  106   108   120     1  1.0850e+02  4.1840e+02
   99    97   106     1  1.0750e+02  5.8576e+02
   97    95   101     1  1.0850e+02  5.8576e+02
   97   106   108     1  1.0850e+02  5.8576e+02
   95    97    99     1  1.0750e+02  5.8576e+02
   95    97   106     1  1.1350e+02  3.7656e+02
   95   101   102     1  1.0850e+02  4.1840e+02
   93    95    97     1  1.1350e+02  3.7656e+02
   93    95   101     1  1.0850e+02  5.8576e+02
   92    90   106     1  1.0850e+02  5.8576e+02
   92    93    95     1  1.0850e+02  5.8576e+02
   90    92    93     1  1.0850e+02  4.1840e+02
   90   106   108     1  1.0850e+02  5.8576e+02
   90   106    97     1  1.1350e+02  3.7656e+02
   87    90    92     1  1.0850e+02  5.8576e+02
   87    90   106     1  1.1350e+02  3.7656e+02
   86    87    90     1  1.0850e+02  5.8576e+02
   82    86    87     1  1.0850e+02  4.1840e+02
  135   147   146     1  1.1200e+02  8.3680e+02
  135   147   149     1  1.0850e+02  5.8576e+02
  133   135   147     1  1.0850e+02  4.1840e+02
  126   124   133     1  1.0750e+02  5.8576e+02
  124   122   128     1  1.0850e+02  5.8576e+02
  124   133   135     1  1.0850e+02  5.8576e+02
  122   124   126     1  1.0750e+02  5.8576e+02
  122   124   133     1  1.1350e+02  3.7656e+02
  122   128   129     1  1.0850e+02  4.1840e+02
  120   122   124     1  1.1350e+02  3.7656e+02
  120   122   128     1  1.0850e+02  5.8576e+02
  119   117   133     1  1.0850e+02  5.8576e+02
  119   120   122     1  1.0850e+02  5.8576e+02
  117   119   120     1  1.0850e+02  4.1840e+02
  117   133   135     1  1.0850e+02  5.8576e+02
  117   133   124     1  1.1350e+02  3.7656e+02
  114   117   119     1  1.0850e+02  5.8576e+02
  114   117   133     1  1.1350e+02  3.7656e+02
  113   114   117     1  1.0850e+02  5.8576e+02
  109   113   114     1  1.0850e+02  4.1840e+02
  162   174   173     1  1.1200e+02  8.3680e+02
  162   174   176     1  1.0850e+02  5.8576e+02
  160   162   174     1  1.0850e+02  4.1840e+02
  153   151   160     1  1.0750e+02  5.8576e+02
  151   149   155     1  1.0850e+02  5.8576e+02
  151   160   162     1  1.0850e+02  5.8576e+02
  149   151   153     1  1.0750e+02  5.8576e+02
  149   151   160     1  1.1350e+02  3.7656e+02
  149   155   156     1  1.0850e+02  4.1840e+02
  147   149   151     1  1.1350e+02  3.7656e+02
  147   149   155     1  1.0850e+02  5.8576e+02
  146   144   160     1  1.0850e+02  5.8576e+02
  146   147   149     1  1.0850e+02  5.8576e+02
  144   146   147     1  1.0850e+02  4.1840e+02
  144   160   162     1  1.0850e+02  5.8576e+02
  144   160   151     1  1.1350e+02  3.7656e+02
  141   144   146     1  1.0850e+02  5.8576e+02
  141   144   160     1  1.1350e+02  3.7656e+02
  140   141   144     1  1.0850e+02  5.8576e+02
  136   140   141     1  1.0850e+02  4.1840e+02
  180   178   187     1  1.0750e+02  5.8576e+02
  178   176   182     1  1.0850e+02  5.8576e+02
  178   187   189     1  1.0850e+02  5.8576e+02
  176   178   180     1  1.0750e+02  5.8576e+02
  176   178   187     1  1.1350e+02  3.7656e+02
  176   182   183     1  1.0850e+02  4.1840e+02
  174   176   178     1  1.1350e+02  3.7656e+02
  174   176   182     1  1.0850e+02  5.8576e+02
  173   171   187     1  1.0850e+02  5.8576e+02
  173   174   176     1  1.0850e+02  5.8576e+02
  171   173   174     1  1.0850e+02  4.1840e+02
  171   187   189     1  1.0850e+02  5.8576e+02
  171   187   178     1  1.1350e+02  3.7656e+02
  168   171   173     1  1.0850e+02  5.8576e+02
  168   171   187     1  1.1350e+02  3.7656e+02
  167   168   171     1  1.0850e+02  5.8576e+02
  163   167   168     1  1.0850e+02  4.1840e+02

[ dihedrals ]
;i  j   k  l	 func	C0  ...  C5
    27   39   41   42     3     0.20920     0.62760     0.00000    -0.83680     0.00000     0.00000	;
    26   25   27   39     3     1.12968     3.38904     0.00000    -4.51872     0.00000     0.00000	;
    25   27   39   40     3     0.41840     1.25520     5.02080    -1.67360     0.00000     0.00000	;
    19   18   16   25     3     0.75312     2.25936     0.00000    -3.01248     0.00000     0.00000	;
    18   16   25   26     3     0.20920     0.62760     0.00000    -0.83680     0.00000     0.00000	;
    17   16   14   20     3     0.20920     0.62760     0.00000    -0.83680     0.00000     0.00000	;
    17   16   18   19     3     0.75312     2.25936     0.00000    -3.01248     0.00000     0.00000	;
    17   16   25   26     3     0.71128     2.13384     0.00000    -2.84512     0.00000     0.00000	;
    17   16   25   27     3     0.20920     0.62760     0.00000    -0.83680     0.00000     0.00000	;
    15   14   12   189    3     0.20920     0.62760     0.00000    -0.83680     0.00000     0.00000	;
    15   14   16   17     3     0.71128     2.13384     0.00000    -2.84512     0.00000     0.00000	;
    15   14   16   18     3     0.20920     0.62760     0.00000    -0.83680     0.00000     0.00000	;
    15   14   16   25     3     0.62760     1.88280     0.00000    -2.51040     0.00000     0.00000	;
    15   14   20   21     3     1.12968     3.38904     0.00000    -4.51872     0.00000     0.00000	;
    14   16   18   19     3     0.75312     2.25936     0.00000    -3.01248     0.00000     0.00000	;
    14   16   25   26     3     0.62760     1.88280     0.00000    -2.51040     0.00000     0.00000	;
    14   20   21   22     3     1.12968     3.38904     0.00000    -4.51872     0.00000     0.00000	;
    14   20   21   23     3     1.12968     3.38904     0.00000    -4.51872     0.00000     0.00000	;
    14   20   21   24     3     1.12968     3.38904     0.00000    -4.51872     0.00000     0.00000	;
    13   12   14   15     3     0.71128     2.13384     0.00000    -2.84512     0.00000     0.00000	;
    13   12   14   16     3     0.62760     1.88280     0.00000    -2.51040     0.00000     0.00000	;
    13   12   14   20     3     0.20920     0.62760     0.00000    -0.83680     0.00000     0.00000	;
    13   12   189  187    3     0.41840     1.25520     5.02080    -1.67360     0.00000     0.00000	;
    12   14   16   17     3     0.62760     1.88280     0.00000    -2.51040     0.00000     0.00000	;
    12   189  187  188    3     1.12968     3.38904     0.00000    -4.51872     0.00000     0.00000	;
    11   9    25   26     3     0.20920     0.62760     0.00000    -0.83680     0.00000     0.00000	;
    11   12   14   15     3     0.20920     0.62760     0.00000    -0.83680     0.00000     0.00000	;
    10   9    11   12     3     1.12968     3.38904     0.00000    -4.51872     0.00000     0.00000	;
    10   9    25   26     3     0.71128     2.13384     0.00000    -2.84512     0.00000     0.00000	;
    10   9    25   27     3     0.20920     0.62760     0.00000    -0.83680     0.00000     0.00000	;
    10   9    25   16     3     0.62760     1.88280     0.00000    -2.51040     0.00000     0.00000	;
    9    11   12   13     3     0.41840     1.25520     5.02080    -1.67360     0.00000     0.00000	;
    9    25   16   17     3     0.62760     1.88280     0.00000    -2.51040     0.00000     0.00000	;
    8    6    9    10     3     0.71128     2.13384     0.00000    -2.84512     0.00000     0.00000	;
    8    6    9    11     3     0.20920     0.62760     0.00000    -0.83680     0.00000     0.00000	;
    8    6    9    25     3     0.62760     1.88280     0.00000    -2.51040     0.00000     0.00000	;
    7    6    9    10     3     0.71128     2.13384     0.00000    -2.84512     0.00000     0.00000	;
    7    6    9    11     3     0.20920     0.62760     0.00000    -0.83680     0.00000     0.00000	;
    7    6    9    25     3     0.62760     1.88280     0.00000    -2.51040     0.00000     0.00000	;
    6    9    25   26     3     0.62760     1.88280     0.00000    -2.51040     0.00000     0.00000	;
    5    6    9    10     3     0.20920     0.62760     0.00000    -0.83680     0.00000     0.00000	;
    4    1    5    6      3     1.12968     3.38904     0.00000    -4.51872     0.00000     0.00000	;
    3    1    5    6      3     1.12968     3.38904     0.00000    -4.51872     0.00000     0.00000	;
    2    1    5    6      3     1.12968     3.38904     0.00000    -4.51872     0.00000     0.00000	;
    1    5    6    7      3     1.12968     3.38904     0.00000    -4.51872     0.00000     0.00000	;
    1    5    6    8      3     1.12968     3.38904     0.00000    -4.51872     0.00000     0.00000	;
    54   66   68   69     3     0.20920     0.62760     0.00000    -0.83680     0.00000     0.00000	;
    53   52   54   66     3     1.12968     3.38904     0.00000    -4.51872     0.00000     0.00000	;
    52   54   66   67     3     0.41840     1.25520     5.02080    -1.67360     0.00000     0.00000	;
    46   45   43   52     3     0.75312     2.25936     0.00000    -3.01248     0.00000     0.00000	;
    45   43   52   53     3     0.20920     0.62760     0.00000    -0.83680     0.00000     0.00000	;
    44   43   41   47     3     0.20920     0.62760     0.00000    -0.83680     0.00000     0.00000	;
    44   43   45   46     3     0.75312     2.25936     0.00000    -3.01248     0.00000     0.00000	;
    44   43   52   53     3     0.71128     2.13384     0.00000    -2.84512     0.00000     0.00000	;
    44   43   52   54     3     0.20920     0.62760     0.00000    -0.83680     0.00000     0.00000	;
    42   41   43   44     3     0.71128     2.13384     0.00000    -2.84512     0.00000     0.00000	;
    42   41   43   45     3     0.20920     0.62760     0.00000    -0.83680     0.00000     0.00000	;
    42   41   43   52     3     0.62760     1.88280     0.00000    -2.51040     0.00000     0.00000	;
    42   41   47   48     3     1.12968     3.38904     0.00000    -4.51872     0.00000     0.00000	;
    41   43   45   46     3     0.75312     2.25936     0.00000    -3.01248     0.00000     0.00000	;
    41   43   52   53     3     0.62760     1.88280     0.00000    -2.51040     0.00000     0.00000	;
    41   47   48   49     3     1.12968     3.38904     0.00000    -4.51872     0.00000     0.00000	;
    41   47   48   50     3     1.12968     3.38904     0.00000    -4.51872     0.00000     0.00000	;
    41   47   48   51     3     1.12968     3.38904     0.00000    -4.51872     0.00000     0.00000	;
    40   39   41   42     3     0.71128     2.13384     0.00000    -2.84512     0.00000     0.00000	;
    40   39   41   43     3     0.62760     1.88280     0.00000    -2.51040     0.00000     0.00000	;
    40   39   41   47     3     0.20920     0.62760     0.00000    -0.83680     0.00000     0.00000	;
    39   41   43   44     3     0.62760     1.88280     0.00000    -2.51040     0.00000     0.00000	;
    38   36   52   53     3     0.20920     0.62760     0.00000    -0.83680     0.00000     0.00000	;
    38   39   41   42     3     0.20920     0.62760     0.00000    -0.83680     0.00000     0.00000	;
    37   36   38   39     3     1.12968     3.38904     0.00000    -4.51872     0.00000     0.00000	;
    37   36   52   53     3     0.71128     2.13384     0.00000    -2.84512     0.00000     0.00000	;
    37   36   52   54     3     0.20920     0.62760     0.00000    -0.83680     0.00000     0.00000	;
    37   36   52   43     3     0.62760     1.88280     0.00000    -2.51040     0.00000     0.00000	;
    36   38   39   40     3     0.41840     1.25520     5.02080    -1.67360     0.00000     0.00000	;
    36   52   43   44     3     0.62760     1.88280     0.00000    -2.51040     0.00000     0.00000	;
    35   33   36   37     3     0.71128     2.13384     0.00000    -2.84512     0.00000     0.00000	;
    35   33   36   38     3     0.20920     0.62760     0.00000    -0.83680     0.00000     0.00000	;
    35   33   36   52     3     0.62760     1.88280     0.00000    -2.51040     0.00000     0.00000	;
    34   33   36   37     3     0.71128     2.13384     0.00000    -2.84512     0.00000     0.00000	;
    34   33   36   38     3     0.20920     0.62760     0.00000    -0.83680     0.00000     0.00000	;
    34   33   36   52     3     0.62760     1.88280     0.00000    -2.51040     0.00000     0.00000	;
    33   36   52   53     3     0.62760     1.88280     0.00000    -2.51040     0.00000     0.00000	;
    32   33   36   37     3     0.20920     0.62760     0.00000    -0.83680     0.00000     0.00000	;
    31   28   32   33     3     1.12968     3.38904     0.00000    -4.51872     0.00000     0.00000	;
    30   28   32   33     3     1.12968     3.38904     0.00000    -4.51872     0.00000     0.00000	;
    29   28   32   33     3     1.12968     3.38904     0.00000    -4.51872     0.00000     0.00000	;
    28   32   33   34     3     1.12968     3.38904     0.00000    -4.51872     0.00000     0.00000	;
    28   32   33   35     3     1.12968     3.38904     0.00000    -4.51872     0.00000     0.00000	;
    81   93   95   96     3     0.20920     0.62760     0.00000    -0.83680     0.00000     0.00000	;
    80   79   81   93     3     1.12968     3.38904     0.00000    -4.51872     0.00000     0.00000	;
    79   81   93   94     3     0.41840     1.25520     5.02080    -1.67360     0.00000     0.00000	;
    73   72   70   79     3     0.75312     2.25936     0.00000    -3.01248     0.00000     0.00000	;
    72   70   79   80     3     0.20920     0.62760     0.00000    -0.83680     0.00000     0.00000	;
    71   70   68   74     3     0.20920     0.62760     0.00000    -0.83680     0.00000     0.00000	;
    71   70   72   73     3     0.75312     2.25936     0.00000    -3.01248     0.00000     0.00000	;
    71   70   79   80     3     0.71128     2.13384     0.00000    -2.84512     0.00000     0.00000	;
    71   70   79   81     3     0.20920     0.62760     0.00000    -0.83680     0.00000     0.00000	;
    69   68   70   71     3     0.71128     2.13384     0.00000    -2.84512     0.00000     0.00000	;
    69   68   70   72     3     0.20920     0.62760     0.00000    -0.83680     0.00000     0.00000	;
    69   68   70   79     3     0.62760     1.88280     0.00000    -2.51040     0.00000     0.00000	;
    69   68   74   75     3     1.12968     3.38904     0.00000    -4.51872     0.00000     0.00000	;
    68   70   72   73     3     0.75312     2.25936     0.00000    -3.01248     0.00000     0.00000	;
    68   70   79   80     3     0.62760     1.88280     0.00000    -2.51040     0.00000     0.00000	;
    68   74   75   76     3     1.12968     3.38904     0.00000    -4.51872     0.00000     0.00000	;
    68   74   75   77     3     1.12968     3.38904     0.00000    -4.51872     0.00000     0.00000	;
    68   74   75   78     3     1.12968     3.38904     0.00000    -4.51872     0.00000     0.00000	;
    67   66   68   69     3     0.71128     2.13384     0.00000    -2.84512     0.00000     0.00000	;
    67   66   68   70     3     0.62760     1.88280     0.00000    -2.51040     0.00000     0.00000	;
    67   66   68   74     3     0.20920     0.62760     0.00000    -0.83680     0.00000     0.00000	;
    66   68   70   71     3     0.62760     1.88280     0.00000    -2.51040     0.00000     0.00000	;
    65   63   79   80     3     0.20920     0.62760     0.00000    -0.83680     0.00000     0.00000	;
    65   66   68   69     3     0.20920     0.62760     0.00000    -0.83680     0.00000     0.00000	;
    64   63   65   66     3     1.12968     3.38904     0.00000    -4.51872     0.00000     0.00000	;
    64   63   79   80     3     0.71128     2.13384     0.00000    -2.84512     0.00000     0.00000	;
    64   63   79   81     3     0.20920     0.62760     0.00000    -0.83680     0.00000     0.00000	;
    64   63   79   70     3     0.62760     1.88280     0.00000    -2.51040     0.00000     0.00000	;
    63   65   66   67     3     0.41840     1.25520     5.02080    -1.67360     0.00000     0.00000	;
    63   79   70   71     3     0.62760     1.88280     0.00000    -2.51040     0.00000     0.00000	;
    62   60   63   64     3     0.71128     2.13384     0.00000    -2.84512     0.00000     0.00000	;
    62   60   63   65     3     0.20920     0.62760     0.00000    -0.83680     0.00000     0.00000	;
    62   60   63   79     3     0.62760     1.88280     0.00000    -2.51040     0.00000     0.00000	;
    61   60   63   64     3     0.71128     2.13384     0.00000    -2.84512     0.00000     0.00000	;
    61   60   63   65     3     0.20920     0.62760     0.00000    -0.83680     0.00000     0.00000	;
    61   60   63   79     3     0.62760     1.88280     0.00000    -2.51040     0.00000     0.00000	;
    60   63   79   80     3     0.62760     1.88280     0.00000    -2.51040     0.00000     0.00000	;
    59   60   63   64     3     0.20920     0.62760     0.00000    -0.83680     0.00000     0.00000	;
    58   55   59   60     3     1.12968     3.38904     0.00000    -4.51872     0.00000     0.00000	;
    57   55   59   60     3     1.12968     3.38904     0.00000    -4.51872     0.00000     0.00000	;
    56   55   59   60     3     1.12968     3.38904     0.00000    -4.51872     0.00000     0.00000	;
    55   59   60   61     3     1.12968     3.38904     0.00000    -4.51872     0.00000     0.00000	;
    55   59   60   62     3     1.12968     3.38904     0.00000    -4.51872     0.00000     0.00000	;
    108  120  122  123    3     0.20920     0.62760     0.00000    -0.83680     0.00000     0.00000	;
    107  106  108  120    3     1.12968     3.38904     0.00000    -4.51872     0.00000     0.00000	;
    106  108  120  121    3     0.41840     1.25520     5.02080    -1.67360     0.00000     0.00000	;
    100  99   97   106    3     0.75312     2.25936     0.00000    -3.01248     0.00000     0.00000	;
    99   97   106  107    3     0.20920     0.62760     0.00000    -0.83680     0.00000     0.00000	;
    98   97   95   101    3     0.20920     0.62760     0.00000    -0.83680     0.00000     0.00000	;
    98   97   99   100    3     0.75312     2.25936     0.00000    -3.01248     0.00000     0.00000	;
    98   97   106  107    3     0.71128     2.13384     0.00000    -2.84512     0.00000     0.00000	;
    98   97   106  108    3     0.20920     0.62760     0.00000    -0.83680     0.00000     0.00000	;
    96   95   97   98     3     0.71128     2.13384     0.00000    -2.84512     0.00000     0.00000	;
    96   95   97   99     3     0.20920     0.62760     0.00000    -0.83680     0.00000     0.00000	;
    96   95   97   106    3     0.62760     1.88280     0.00000    -2.51040     0.00000     0.00000	;
    96   95   101  102    3     1.12968     3.38904     0.00000    -4.51872     0.00000     0.00000	;
    95   97   99   100    3     0.75312     2.25936     0.00000    -3.01248     0.00000     0.00000	;
    95   97   106  107    3     0.62760     1.88280     0.00000    -2.51040     0.00000     0.00000	;
    95   101  102  103    3     1.12968     3.38904     0.00000    -4.51872     0.00000     0.00000	;
    95   101  102  104    3     1.12968     3.38904     0.00000    -4.51872     0.00000     0.00000	;
    95   101  102  105    3     1.12968     3.38904     0.00000    -4.51872     0.00000     0.00000	;
    94   93   95   96     3     0.71128     2.13384     0.00000    -2.84512     0.00000     0.00000	;
    94   93   95   97     3     0.62760     1.88280     0.00000    -2.51040     0.00000     0.00000	;
    94   93   95   101    3     0.20920     0.62760     0.00000    -0.83680     0.00000     0.00000	;
    93   95   97   98     3     0.62760     1.88280     0.00000    -2.51040     0.00000     0.00000	;
    92   90   106  107    3     0.20920     0.62760     0.00000    -0.83680     0.00000     0.00000	;
    92   93   95   96     3     0.20920     0.62760     0.00000    -0.83680     0.00000     0.00000	;
    91   90   92   93     3     1.12968     3.38904     0.00000    -4.51872     0.00000     0.00000	;
    91   90   106  107    3     0.71128     2.13384     0.00000    -2.84512     0.00000     0.00000	;
    91   90   106  108    3     0.20920     0.62760     0.00000    -0.83680     0.00000     0.00000	;
    91   90   106  97     3     0.62760     1.88280     0.00000    -2.51040     0.00000     0.00000	;
    90   92   93   94     3     0.41840     1.25520     5.02080    -1.67360     0.00000     0.00000	;
    90   106  97   98     3     0.62760     1.88280     0.00000    -2.51040     0.00000     0.00000	;
    89   87   90   91     3     0.71128     2.13384     0.00000    -2.84512     0.00000     0.00000	;
    89   87   90   92     3     0.20920     0.62760     0.00000    -0.83680     0.00000     0.00000	;
    89   87   90   106    3     0.62760     1.88280     0.00000    -2.51040     0.00000     0.00000	;
    88   87   90   91     3     0.71128     2.13384     0.00000    -2.84512     0.00000     0.00000	;
    88   87   90   92     3     0.20920     0.62760     0.00000    -0.83680     0.00000     0.00000	;
    88   87   90   106    3     0.62760     1.88280     0.00000    -2.51040     0.00000     0.00000	;
    87   90   106  107    3     0.62760     1.88280     0.00000    -2.51040     0.00000     0.00000	;
    86   87   90   91     3     0.20920     0.62760     0.00000    -0.83680     0.00000     0.00000	;
    85   82   86   87     3     1.12968     3.38904     0.00000    -4.51872     0.00000     0.00000	;
    84   82   86   87     3     1.12968     3.38904     0.00000    -4.51872     0.00000     0.00000	;
    83   82   86   87     3     1.12968     3.38904     0.00000    -4.51872     0.00000     0.00000	;
    82   86   87   88     3     1.12968     3.38904     0.00000    -4.51872     0.00000     0.00000	;
    82   86   87   89     3     1.12968     3.38904     0.00000    -4.51872     0.00000     0.00000	;
    135  147  149  150    3     0.20920     0.62760     0.00000    -0.83680     0.00000     0.00000	;
    134  133  135  147    3     1.12968     3.38904     0.00000    -4.51872     0.00000     0.00000	;
    133  135  147  148    3     0.41840     1.25520     5.02080    -1.67360     0.00000     0.00000	;
    127  126  124  133    3     0.75312     2.25936     0.00000    -3.01248     0.00000     0.00000	;
    126  124  133  134    3     0.20920     0.62760     0.00000    -0.83680     0.00000     0.00000	;
    125  124  122  128    3     0.20920     0.62760     0.00000    -0.83680     0.00000     0.00000	;
    125  124  126  127    3     0.75312     2.25936     0.00000    -3.01248     0.00000     0.00000	;
    125  124  133  134    3     0.71128     2.13384     0.00000    -2.84512     0.00000     0.00000	;
    125  124  133  135    3     0.20920     0.62760     0.00000    -0.83680     0.00000     0.00000	;
    123  122  124  125    3     0.71128     2.13384     0.00000    -2.84512     0.00000     0.00000	;
    123  122  124  126    3     0.20920     0.62760     0.00000    -0.83680     0.00000     0.00000	;
    123  122  124  133    3     0.62760     1.88280     0.00000    -2.51040     0.00000     0.00000	;
    123  122  128  129    3     1.12968     3.38904     0.00000    -4.51872     0.00000     0.00000	;
    122  124  126  127    3     0.75312     2.25936     0.00000    -3.01248     0.00000     0.00000	;
    122  124  133  134    3     0.62760     1.88280     0.00000    -2.51040     0.00000     0.00000	;
    122  128  129  130    3     1.12968     3.38904     0.00000    -4.51872     0.00000     0.00000	;
    122  128  129  131    3     1.12968     3.38904     0.00000    -4.51872     0.00000     0.00000	;
    122  128  129  132    3     1.12968     3.38904     0.00000    -4.51872     0.00000     0.00000	;
    121  120  122  123    3     0.71128     2.13384     0.00000    -2.84512     0.00000     0.00000	;
    121  120  122  124    3     0.62760     1.88280     0.00000    -2.51040     0.00000     0.00000	;
    121  120  122  128    3     0.20920     0.62760     0.00000    -0.83680     0.00000     0.00000	;
    120  122  124  125    3     0.62760     1.88280     0.00000    -2.51040     0.00000     0.00000	;
    119  117  133  134    3     0.20920     0.62760     0.00000    -0.83680     0.00000     0.00000	;
    119  120  122  123    3     0.20920     0.62760     0.00000    -0.83680     0.00000     0.00000	;
    118  117  119  120    3     1.12968     3.38904     0.00000    -4.51872     0.00000     0.00000	;
    118  117  133  134    3     0.71128     2.13384     0.00000    -2.84512     0.00000     0.00000	;
    118  117  133  135    3     0.20920     0.62760     0.00000    -0.83680     0.00000     0.00000	;
    118  117  133  124    3     0.62760     1.88280     0.00000    -2.51040     0.00000     0.00000	;
    117  119  120  121    3     0.41840     1.25520     5.02080    -1.67360     0.00000     0.00000	;
    117  133  124  125    3     0.62760     1.88280     0.00000    -2.51040     0.00000     0.00000	;
    116  114  117  118    3     0.71128     2.13384     0.00000    -2.84512     0.00000     0.00000	;
    116  114  117  119    3     0.20920     0.62760     0.00000    -0.83680     0.00000     0.00000	;
    116  114  117  133    3     0.62760     1.88280     0.00000    -2.51040     0.00000     0.00000	;
    115  114  117  118    3     0.71128     2.13384     0.00000    -2.84512     0.00000     0.00000	;
    115  114  117  119    3     0.20920     0.62760     0.00000    -0.83680     0.00000     0.00000	;
    115  114  117  133    3     0.62760     1.88280     0.00000    -2.51040     0.00000     0.00000	;
    114  117  133  134    3     0.62760     1.88280     0.00000    -2.51040     0.00000     0.00000	;
    113  114  117  118    3     0.20920     0.62760     0.00000    -0.83680     0.00000     0.00000	;
    112  109  113  114    3     1.12968     3.38904     0.00000    -4.51872     0.00000     0.00000	;
    111  109  113  114    3     1.12968     3.38904     0.00000    -4.51872     0.00000     0.00000	;
    110  109  113  114    3     1.12968     3.38904     0.00000    -4.51872     0.00000     0.00000	;
    109  113  114  115    3     1.12968     3.38904     0.00000    -4.51872     0.00000     0.00000	;
    109  113  114  116    3     1.12968     3.38904     0.00000    -4.51872     0.00000     0.00000	;
    162  174  176  177    3     0.20920     0.62760     0.00000    -0.83680     0.00000     0.00000	;
    161  160  162  174    3     1.12968     3.38904     0.00000    -4.51872     0.00000     0.00000	;
    160  162  174  175    3     0.41840     1.25520     5.02080    -1.67360     0.00000     0.00000	;
    154  153  151  160    3     0.75312     2.25936     0.00000    -3.01248     0.00000     0.00000	;
    153  151  160  161    3     0.20920     0.62760     0.00000    -0.83680     0.00000     0.00000	;
    152  151  149  155    3     0.20920     0.62760     0.00000    -0.83680     0.00000     0.00000	;
    152  151  153  154    3     0.75312     2.25936     0.00000    -3.01248     0.00000     0.00000	;
    152  151  160  161    3     0.71128     2.13384     0.00000    -2.84512     0.00000     0.00000	;
    152  151  160  162    3     0.20920     0.62760     0.00000    -0.83680     0.00000     0.00000	;
    150  149  151  152    3     0.71128     2.13384     0.00000    -2.84512     0.00000     0.00000	;
    150  149  151  153    3     0.20920     0.62760     0.00000    -0.83680     0.00000     0.00000	;
    150  149  151  160    3     0.62760     1.88280     0.00000    -2.51040     0.00000     0.00000	;
    150  149  155  156    3     1.12968     3.38904     0.00000    -4.51872     0.00000     0.00000	;
    149  151  153  154    3     0.75312     2.25936     0.00000    -3.01248     0.00000     0.00000	;
    149  151  160  161    3     0.62760     1.88280     0.00000    -2.51040     0.00000     0.00000	;
    149  155  156  157    3     1.12968     3.38904     0.00000    -4.51872     0.00000     0.00000	;
    149  155  156  158    3     1.12968     3.38904     0.00000    -4.51872     0.00000     0.00000	;
    149  155  156  159    3     1.12968     3.38904     0.00000    -4.51872     0.00000     0.00000	;
    148  147  149  150    3     0.71128     2.13384     0.00000    -2.84512     0.00000     0.00000	;
    148  147  149  151    3     0.62760     1.88280     0.00000    -2.51040     0.00000     0.00000	;
    148  147  149  155    3     0.20920     0.62760     0.00000    -0.83680     0.00000     0.00000	;
    147  149  151  152    3     0.62760     1.88280     0.00000    -2.51040     0.00000     0.00000	;
    146  144  160  161    3     0.20920     0.62760     0.00000    -0.83680     0.00000     0.00000	;
    146  147  149  150    3     0.20920     0.62760     0.00000    -0.83680     0.00000     0.00000	;
    145  144  146  147    3     1.12968     3.38904     0.00000    -4.51872     0.00000     0.00000	;
    145  144  160  161    3     0.71128     2.13384     0.00000    -2.84512     0.00000     0.00000	;
    145  144  160  162    3     0.20920     0.62760     0.00000    -0.83680     0.00000     0.00000	;
    145  144  160  151    3     0.62760     1.88280     0.00000    -2.51040     0.00000     0.00000	;
    144  146  147  148    3     0.41840     1.25520     5.02080    -1.67360     0.00000     0.00000	;
    144  160  151  152    3     0.62760     1.88280     0.00000    -2.51040     0.00000     0.00000	;
    143  141  144  145    3     0.71128     2.13384     0.00000    -2.84512     0.00000     0.00000	;
    143  141  144  146    3     0.20920     0.62760     0.00000    -0.83680     0.00000     0.00000	;
    143  141  144  160    3     0.62760     1.88280     0.00000    -2.51040     0.00000     0.00000	;
    142  141  144  145    3     0.71128     2.13384     0.00000    -2.84512     0.00000     0.00000	;
    142  141  144  146    3     0.20920     0.62760     0.00000    -0.83680     0.00000     0.00000	;
    142  141  144  160    3     0.62760     1.88280     0.00000    -2.51040     0.00000     0.00000	;
    141  144  160  161    3     0.62760     1.88280     0.00000    -2.51040     0.00000     0.00000	;
    140  141  144  145    3     0.20920     0.62760     0.00000    -0.83680     0.00000     0.00000	;
    139  136  140  141    3     1.12968     3.38904     0.00000    -4.51872     0.00000     0.00000	;
    138  136  140  141    3     1.12968     3.38904     0.00000    -4.51872     0.00000     0.00000	;
    137  136  140  141    3     1.12968     3.38904     0.00000    -4.51872     0.00000     0.00000	;
    136  140  141  142    3     1.12968     3.38904     0.00000    -4.51872     0.00000     0.00000	;
    136  140  141  143    3     1.12968     3.38904     0.00000    -4.51872     0.00000     0.00000	;
    181  180  178  187    3     0.75312     2.25936     0.00000    -3.01248     0.00000     0.00000	;
    180  178  187  188    3     0.20920     0.62760     0.00000    -0.83680     0.00000     0.00000	;
    179  178  176  182    3     0.20920     0.62760     0.00000    -0.83680     0.00000     0.00000	;
    179  178  180  181    3     0.75312     2.25936     0.00000    -3.01248     0.00000     0.00000	;
    179  178  187  188    3     0.71128     2.13384     0.00000    -2.84512     0.00000     0.00000	;
    179  178  187  189    3     0.20920     0.62760     0.00000    -0.83680     0.00000     0.00000	;
    177  176  178  179    3     0.71128     2.13384     0.00000    -2.84512     0.00000     0.00000	;
    177  176  178  180    3     0.20920     0.62760     0.00000    -0.83680     0.00000     0.00000	;
    177  176  178  187    3     0.62760     1.88280     0.00000    -2.51040     0.00000     0.00000	;
    177  176  182  183    3     1.12968     3.38904     0.00000    -4.51872     0.00000     0.00000	;
    176  178  180  181    3     0.75312     2.25936     0.00000    -3.01248     0.00000     0.00000	;
    176  178  187  188    3     0.62760     1.88280     0.00000    -2.51040     0.00000     0.00000	;
    176  182  183  184    3     1.12968     3.38904     0.00000    -4.51872     0.00000     0.00000	;
    176  182  183  185    3     1.12968     3.38904     0.00000    -4.51872     0.00000     0.00000	;
    176  182  183  186    3     1.12968     3.38904     0.00000    -4.51872     0.00000     0.00000	;
    175  174  176  177    3     0.71128     2.13384     0.00000    -2.84512     0.00000     0.00000	;
    175  174  176  178    3     0.62760     1.88280     0.00000    -2.51040     0.00000     0.00000	;
    175  174  176  182    3     0.20920     0.62760     0.00000    -0.83680     0.00000     0.00000	;
    174  176  178  179    3     0.62760     1.88280     0.00000    -2.51040     0.00000     0.00000	;
    173  171  187  188    3     0.20920     0.62760     0.00000    -0.83680     0.00000     0.00000	;
    173  174  176  177    3     0.20920     0.62760     0.00000    -0.83680     0.00000     0.00000	;
    172  171  173  174    3     1.12968     3.38904     0.00000    -4.51872     0.00000     0.00000	;
    172  171  187  188    3     0.71128     2.13384     0.00000    -2.84512     0.00000     0.00000	;
    172  171  187  189    3     0.20920     0.62760     0.00000    -0.83680     0.00000     0.00000	;
    172  171  187  178    3     0.62760     1.88280     0.00000    -2.51040     0.00000     0.00000	;
    171  173  174  175    3     0.41840     1.25520     5.02080    -1.67360     0.00000     0.00000	;
    171  187  178  179    3     0.62760     1.88280     0.00000    -2.51040     0.00000     0.00000	;
    170  168  171  172    3     0.71128     2.13384     0.00000    -2.84512     0.00000     0.00000	;
    170  168  171  173    3     0.20920     0.62760     0.00000    -0.83680     0.00000     0.00000	;
    170  168  171  187    3     0.62760     1.88280     0.00000    -2.51040     0.00000     0.00000	;
    169  168  171  172    3     0.71128     2.13384     0.00000    -2.84512     0.00000     0.00000	;
    169  168  171  173    3     0.20920     0.62760     0.00000    -0.83680     0.00000     0.00000	;
    169  168  171  187    3     0.62760     1.88280     0.00000    -2.51040     0.00000     0.00000	;
    168  171  187  188    3     0.62760     1.88280     0.00000    -2.51040     0.00000     0.00000	;
    167  168  171  172    3     0.20920     0.62760     0.00000    -0.83680     0.00000     0.00000	;
    166  163  167  168    3     1.12968     3.38904     0.00000    -4.51872     0.00000     0.00000	;
    165  163  167  168    3     1.12968     3.38904     0.00000    -4.51872     0.00000     0.00000	;
    164  163  167  168    3     1.12968     3.38904     0.00000    -4.51872     0.00000     0.00000	;
    163  167  168  169    3     1.12968     3.38904     0.00000    -4.51872     0.00000     0.00000	;
    163  167  168  170    3     1.12968     3.38904     0.00000    -4.51872     0.00000     0.00000	;
    27   39   38   36     3     3.13800    -0.20920     5.02080     3.34720     0.00000     0.00000	;
    27   39   41   43     3     0.00000     0.00000     0.00000     0.00000     0.00000     0.00000	;
    27   39   41   47     3     0.00000     0.00000     6.86176     0.00000     0.00000     0.00000	;
    25   27   39   38     3     3.13800    -0.20920     5.02080     3.34720     0.00000     0.00000	;
    25   27   39   41     3     0.66944     2.00832     0.00000    -2.67776     0.00000     0.00000	;
    20   14   12   189    3     0.00000     0.00000     6.86176     0.00000     0.00000     0.00000	;
    20   14   16   25     3     0.00000     0.00000     0.00000     0.00000     0.00000     0.00000	;
    18   16   14   20     3     0.60250     1.80749     9.83240    -2.40998     0.00000     0.00000	;
    18   16   25   27     3     0.60250     1.80749     9.83240    -2.40998     0.00000     0.00000	;
    16   14   12   189    3     0.00000     0.00000     0.00000     0.00000     0.00000     0.00000	;
    16   14   20   21     3     0.66944     2.00832     0.00000    -2.67776     0.00000     0.00000	;
    16   25   27   39     3     0.66944     2.00832     0.00000    -2.67776     0.00000     0.00000	;
    14   12   189  187    3     0.66944     2.00832     0.00000    -2.67776     0.00000     0.00000	;
    14   16   25   27     3     0.00000     0.00000     0.00000     0.00000     0.00000     0.00000	;
    12   11   9    25     3     0.66944     2.00832     0.00000    -2.67776     0.00000     0.00000	;
    12   14   16   18     3     0.41840     1.25520     0.00000    -1.67360     0.00000     0.00000	;
    12   14   16   25     3     1.88280    -1.88280     0.00000     0.00000     0.00000     0.00000	;
    12   14   20   21     3     0.66944     2.00832     0.00000    -2.67776     0.00000     0.00000	;
    12   189  187  171    3     0.66944     2.00832     0.00000    -2.67776     0.00000     0.00000	;
    12   189  187  178    3     0.66944     2.00832     0.00000    -2.67776     0.00000     0.00000	;
    11   9    25   27     3     0.00000     0.00000     6.86176     0.00000     0.00000     0.00000	;
    11   9    25   16     3     0.00000     0.00000     0.00000     0.00000     0.00000     0.00000	;
    11   12   14   16     3     0.00000     0.00000     0.00000     0.00000     0.00000     0.00000	;
    11   12   14   20     3     0.00000     0.00000     6.86176     0.00000     0.00000     0.00000	;
    11   12   189  187    3     3.13800    -0.20920     5.02080     3.34720     0.00000     0.00000	;
    9    11   12   14     3     0.66944     2.00832     0.00000    -2.67776     0.00000     0.00000	;
    9    11   12   189    3     3.13800    -0.20920     5.02080     3.34720     0.00000     0.00000	;
    9    25   27   39     3     0.66944     2.00832     0.00000    -2.67776     0.00000     0.00000	;
    9    25   16   14     3     1.88280    -1.88280     0.00000     0.00000     0.00000     0.00000	;
    9    25   16   18     3     0.41840     1.25520     0.00000    -1.67360     0.00000     0.00000	;
    6    9    11   12     3     0.66944     2.00832     0.00000    -2.67776     0.00000     0.00000	;
    6    9    25   27     3     0.00000     0.00000     0.00000     0.00000     0.00000     0.00000	;
    6    9    25   16     3     1.88280    -1.88280     0.00000     0.00000     0.00000     0.00000	;
    5    6    9    11     3     0.00000     0.00000     6.86176     0.00000     0.00000     0.00000	;
    5    6    9    25     3     0.00000     0.00000     0.00000     0.00000     0.00000     0.00000	;
    1    5    6    9      3     0.66944     2.00832     0.00000    -2.67776     0.00000     0.00000	;
    54   66   65   63     3     3.13800    -0.20920     5.02080     3.34720     0.00000     0.00000	;
    54   66   68   70     3     0.00000     0.00000     0.00000     0.00000     0.00000     0.00000	;
    54   66   68   74     3     0.00000     0.00000     6.86176     0.00000     0.00000     0.00000	;
    52   54   66   65     3     3.13800    -0.20920     5.02080     3.34720     0.00000     0.00000	;
    52   54   66   68     3     0.66944     2.00832     0.00000    -2.67776     0.00000     0.00000	;
    47   41   43   52     3     0.00000     0.00000     0.00000     0.00000     0.00000     0.00000	;
    45   43   41   47     3     0.60250     1.80749     9.83240    -2.40998     0.00000     0.00000	;
    45   43   52   54     3     0.60250     1.80749     9.83240    -2.40998     0.00000     0.00000	;
    43   41   47   48     3     0.66944     2.00832     0.00000    -2.67776     0.00000     0.00000	;
    43   52   54   66     3     0.66944     2.00832     0.00000    -2.67776     0.00000     0.00000	;
    41   43   52   54     3     0.00000     0.00000     0.00000     0.00000     0.00000     0.00000	;
    39   38   36   52     3     0.66944     2.00832     0.00000    -2.67776     0.00000     0.00000	;
    39   41   43   45     3     0.41840     1.25520     0.00000    -1.67360     0.00000     0.00000	;
    39   41   43   52     3     1.88280    -1.88280     0.00000     0.00000     0.00000     0.00000	;
    39   41   47   48     3     0.66944     2.00832     0.00000    -2.67776     0.00000     0.00000	;
    38   36   52   54     3     0.00000     0.00000     6.86176     0.00000     0.00000     0.00000	;
    38   36   52   43     3     0.00000     0.00000     0.00000     0.00000     0.00000     0.00000	;
    38   39   41   43     3     0.00000     0.00000     0.00000     0.00000     0.00000     0.00000	;
    38   39   41   47     3     0.00000     0.00000     6.86176     0.00000     0.00000     0.00000	;
    36   38   39   41     3     0.66944     2.00832     0.00000    -2.67776     0.00000     0.00000	;
    36   52   54   66     3     0.66944     2.00832     0.00000    -2.67776     0.00000     0.00000	;
    36   52   43   41     3     1.88280    -1.88280     0.00000     0.00000     0.00000     0.00000	;
    36   52   43   45     3     0.41840     1.25520     0.00000    -1.67360     0.00000     0.00000	;
    33   36   38   39     3     0.66944     2.00832     0.00000    -2.67776     0.00000     0.00000	;
    33   36   52   54     3     0.00000     0.00000     0.00000     0.00000     0.00000     0.00000	;
    33   36   52   43     3     1.88280    -1.88280     0.00000     0.00000     0.00000     0.00000	;
    32   33   36   38     3     0.00000     0.00000     6.86176     0.00000     0.00000     0.00000	;
    32   33   36   52     3     0.00000     0.00000     0.00000     0.00000     0.00000     0.00000	;
    28   32   33   36     3     0.66944     2.00832     0.00000    -2.67776     0.00000     0.00000	;
    81   93   92   90     3     3.13800    -0.20920     5.02080     3.34720     0.00000     0.00000	;
    81   93   95   97     3     0.00000     0.00000     0.00000     0.00000     0.00000     0.00000	;
    81   93   95   101    3     0.00000     0.00000     6.86176     0.00000     0.00000     0.00000	;
    79   81   93   92     3     3.13800    -0.20920     5.02080     3.34720     0.00000     0.00000	;
    79   81   93   95     3     0.66944     2.00832     0.00000    -2.67776     0.00000     0.00000	;
    74   68   70   79     3     0.00000     0.00000     0.00000     0.00000     0.00000     0.00000	;
    72   70   68   74     3     0.60250     1.80749     9.83240    -2.40998     0.00000     0.00000	;
    72   70   79   81     3     0.60250     1.80749     9.83240    -2.40998     0.00000     0.00000	;
    70   68   74   75     3     0.66944     2.00832     0.00000    -2.67776     0.00000     0.00000	;
    70   79   81   93     3     0.66944     2.00832     0.00000    -2.67776     0.00000     0.00000	;
    68   70   79   81     3     0.00000     0.00000     0.00000     0.00000     0.00000     0.00000	;
    66   65   63   79     3     0.66944     2.00832     0.00000    -2.67776     0.00000     0.00000	;
    66   68   70   72     3     0.41840     1.25520     0.00000    -1.67360     0.00000     0.00000	;
    66   68   70   79     3     1.88280    -1.88280     0.00000     0.00000     0.00000     0.00000	;
    66   68   74   75     3     0.66944     2.00832     0.00000    -2.67776     0.00000     0.00000	;
    65   63   79   81     3     0.00000     0.00000     6.86176     0.00000     0.00000     0.00000	;
    65   63   79   70     3     0.00000     0.00000     0.00000     0.00000     0.00000     0.00000	;
    65   66   68   70     3     0.00000     0.00000     0.00000     0.00000     0.00000     0.00000	;
    65   66   68   74     3     0.00000     0.00000     6.86176     0.00000     0.00000     0.00000	;
    63   65   66   68     3     0.66944     2.00832     0.00000    -2.67776     0.00000     0.00000	;
    63   79   81   93     3     0.66944     2.00832     0.00000    -2.67776     0.00000     0.00000	;
    63   79   70   68     3     1.88280    -1.88280     0.00000     0.00000     0.00000     0.00000	;
    63   79   70   72     3     0.41840     1.25520     0.00000    -1.67360     0.00000     0.00000	;
    60   63   65   66     3     0.66944     2.00832     0.00000    -2.67776     0.00000     0.00000	;
    60   63   79   81     3     0.00000     0.00000     0.00000     0.00000     0.00000     0.00000	;
    60   63   79   70     3     1.88280    -1.88280     0.00000     0.00000     0.00000     0.00000	;
    59   60   63   65     3     0.00000     0.00000     6.86176     0.00000     0.00000     0.00000	;
    59   60   63   79     3     0.00000     0.00000     0.00000     0.00000     0.00000     0.00000	;
    55   59   60   63     3     0.66944     2.00832     0.00000    -2.67776     0.00000     0.00000	;
    108  120  119  117    3     3.13800    -0.20920     5.02080     3.34720     0.00000     0.00000	;
    108  120  122  124    3     0.00000     0.00000     0.00000     0.00000     0.00000     0.00000	;
    108  120  122  128    3     0.00000     0.00000     6.86176     0.00000     0.00000     0.00000	;
    106  108  120  119    3     3.13800    -0.20920     5.02080     3.34720     0.00000     0.00000	;
    106  108  120  122    3     0.66944     2.00832     0.00000    -2.67776     0.00000     0.00000	;
    101  95   97   106    3     0.00000     0.00000     0.00000     0.00000     0.00000     0.00000	;
    99   97   95   101    3     0.60250     1.80749     9.83240    -2.40998     0.00000     0.00000	;
    99   97   106  108    3     0.60250     1.80749     9.83240    -2.40998     0.00000     0.00000	;
    97   95   101  102    3     0.66944     2.00832     0.00000    -2.67776     0.00000     0.00000	;
    97   106  108  120    3     0.66944     2.00832     0.00000    -2.67776     0.00000     0.00000	;
    95   97   106  108    3     0.00000     0.00000     0.00000     0.00000     0.00000     0.00000	;
    93   92   90   106    3     0.66944     2.00832     0.00000    -2.67776     0.00000     0.00000	;
    93   95   97   99     3     0.41840     1.25520     0.00000    -1.67360     0.00000     0.00000	;
    93   95   97   106    3     1.88280    -1.88280     0.00000     0.00000     0.00000     0.00000	;
    93   95   101  102    3     0.66944     2.00832     0.00000    -2.67776     0.00000     0.00000	;
    92   90   106  108    3     0.00000     0.00000     6.86176     0.00000     0.00000     0.00000	;
    92   90   106  97     3     0.00000     0.00000     0.00000     0.00000     0.00000     0.00000	;
    92   93   95   97     3     0.00000     0.00000     0.00000     0.00000     0.00000     0.00000	;
    92   93   95   101    3     0.00000     0.00000     6.86176     0.00000     0.00000     0.00000	;
    90   92   93   95     3     0.66944     2.00832     0.00000    -2.67776     0.00000     0.00000	;
    90   106  108  120    3     0.66944     2.00832     0.00000    -2.67776     0.00000     0.00000	;
    90   106  97   95     3     1.88280    -1.88280     0.00000     0.00000     0.00000     0.00000	;
    90   106  97   99     3     0.41840     1.25520     0.00000    -1.67360     0.00000     0.00000	;
    87   90   92   93     3     0.66944     2.00832     0.00000    -2.67776     0.00000     0.00000	;
    87   90   106  108    3     0.00000     0.00000     0.00000     0.00000     0.00000     0.00000	;
    87   90   106  97     3     1.88280    -1.88280     0.00000     0.00000     0.00000     0.00000	;
    86   87   90   92     3     0.00000     0.00000     6.86176     0.00000     0.00000     0.00000	;
    86   87   90   106    3     0.00000     0.00000     0.00000     0.00000     0.00000     0.00000	;
    82   86   87   90     3     0.66944     2.00832     0.00000    -2.67776     0.00000     0.00000	;
    135  147  146  144    3     3.13800    -0.20920     5.02080     3.34720     0.00000     0.00000	;
    135  147  149  151    3     0.00000     0.00000     0.00000     0.00000     0.00000     0.00000	;
    135  147  149  155    3     0.00000     0.00000     6.86176     0.00000     0.00000     0.00000	;
    133  135  147  146    3     3.13800    -0.20920     5.02080     3.34720     0.00000     0.00000	;
    133  135  147  149    3     0.66944     2.00832     0.00000    -2.67776     0.00000     0.00000	;
    128  122  124  133    3     0.00000     0.00000     0.00000     0.00000     0.00000     0.00000	;
    126  124  122  128    3     0.60250     1.80749     9.83240    -2.40998     0.00000     0.00000	;
    126  124  133  135    3     0.60250     1.80749     9.83240    -2.40998     0.00000     0.00000	;
    124  122  128  129    3     0.66944     2.00832     0.00000    -2.67776     0.00000     0.00000	;
    124  133  135  147    3     0.66944     2.00832     0.00000    -2.67776     0.00000     0.00000	;
    122  124  133  135    3     0.00000     0.00000     0.00000     0.00000     0.00000     0.00000	;
    120  119  117  133    3     0.66944     2.00832     0.00000    -2.67776     0.00000     0.00000	;
    120  122  124  126    3     0.41840     1.25520     0.00000    -1.67360     0.00000     0.00000	;
    120  122  124  133    3     1.88280    -1.88280     0.00000     0.00000     0.00000     0.00000	;
    120  122  128  129    3     0.66944     2.00832     0.00000    -2.67776     0.00000     0.00000	;
    119  117  133  135    3     0.00000     0.00000     6.86176     0.00000     0.00000     0.00000	;
    119  117  133  124    3     0.00000     0.00000     0.00000     0.00000     0.00000     0.00000	;
    119  120  122  124    3     0.00000     0.00000     0.00000     0.00000     0.00000     0.00000	;
    119  120  122  128    3     0.00000     0.00000     6.86176     0.00000     0.00000     0.00000	;
    117  119  120  122    3     0.66944     2.00832     0.00000    -2.67776     0.00000     0.00000	;
    117  133  135  147    3     0.66944     2.00832     0.00000    -2.67776     0.00000     0.00000	;
    117  133  124  122    3     1.88280    -1.88280     0.00000     0.00000     0.00000     0.00000	;
    117  133  124  126    3     0.41840     1.25520     0.00000    -1.67360     0.00000     0.00000	;
    114  117  119  120    3     0.66944     2.00832     0.00000    -2.67776     0.00000     0.00000	;
    114  117  133  135    3     0.00000     0.00000     0.00000     0.00000     0.00000     0.00000	;
    114  117  133  124    3     1.88280    -1.88280     0.00000     0.00000     0.00000     0.00000	;
    113  114  117  119    3     0.00000     0.00000     6.86176     0.00000     0.00000     0.00000	;
    113  114  117  133    3     0.00000     0.00000     0.00000     0.00000     0.00000     0.00000	;
    109  113  114  117    3     0.66944     2.00832     0.00000    -2.67776     0.00000     0.00000	;
    162  174  173  171    3     3.13800    -0.20920     5.02080     3.34720     0.00000     0.00000	;
    162  174  176  178    3     0.00000     0.00000     0.00000     0.00000     0.00000     0.00000	;
    162  174  176  182    3     0.00000     0.00000     6.86176     0.00000     0.00000     0.00000	;
    160  162  174  173    3     3.13800    -0.20920     5.02080     3.34720     0.00000     0.00000	;
    160  162  174  176    3     0.66944     2.00832     0.00000    -2.67776     0.00000     0.00000	;
    155  149  151  160    3     0.00000     0.00000     0.00000     0.00000     0.00000     0.00000	;
    153  151  149  155    3     0.60250     1.80749     9.83240    -2.40998     0.00000     0.00000	;
    153  151  160  162    3     0.60250     1.80749     9.83240    -2.40998     0.00000     0.00000	;
    151  149  155  156    3     0.66944     2.00832     0.00000    -2.67776     0.00000     0.00000	;
    151  160  162  174    3     0.66944     2.00832     0.00000    -2.67776     0.00000     0.00000	;
    149  151  160  162    3     0.00000     0.00000     0.00000     0.00000     0.00000     0.00000	;
    147  146  144  160    3     0.66944     2.00832     0.00000    -2.67776     0.00000     0.00000	;
    147  149  151  153    3     0.41840     1.25520     0.00000    -1.67360     0.00000     0.00000	;
    147  149  151  160    3     1.88280    -1.88280     0.00000     0.00000     0.00000     0.00000	;
    147  149  155  156    3     0.66944     2.00832     0.00000    -2.67776     0.00000     0.00000	;
    146  144  160  162    3     0.00000     0.00000     6.86176     0.00000     0.00000     0.00000	;
    146  144  160  151    3     0.00000     0.00000     0.00000     0.00000     0.00000     0.00000	;
    146  147  149  151    3     0.00000     0.00000     0.00000     0.00000     0.00000     0.00000	;
    146  147  149  155    3     0.00000     0.00000     6.86176     0.00000     0.00000     0.00000	;
    144  146  147  149    3     0.66944     2.00832     0.00000    -2.67776     0.00000     0.00000	;
    144  160  162  174    3     0.66944     2.00832     0.00000    -2.67776     0.00000     0.00000	;
    144  160  151  149    3     1.88280    -1.88280     0.00000     0.00000     0.00000     0.00000	;
    144  160  151  153    3     0.41840     1.25520     0.00000    -1.67360     0.00000     0.00000	;
    141  144  146  147    3     0.66944     2.00832     0.00000    -2.67776     0.00000     0.00000	;
    141  144  160  162    3     0.00000     0.00000     0.00000     0.00000     0.00000     0.00000	;
    141  144  160  151    3     1.88280    -1.88280     0.00000     0.00000     0.00000     0.00000	;
    140  141  144  146    3     0.00000     0.00000     6.86176     0.00000     0.00000     0.00000	;
    140  141  144  160    3     0.00000     0.00000     0.00000     0.00000     0.00000     0.00000	;
    136  140  141  144    3     0.66944     2.00832     0.00000    -2.67776     0.00000     0.00000	;
    182  176  178  187    3     0.00000     0.00000     0.00000     0.00000     0.00000     0.00000	;
    180  178  176  182    3     0.60250     1.80749     9.83240    -2.40998     0.00000     0.00000	;
    180  178  187  189    3     0.60250     1.80749     9.83240    -2.40998     0.00000     0.00000	;
    178  176  182  183    3     0.66944     2.00832     0.00000    -2.67776     0.00000     0.00000	;
    176  178  187  189    3     0.00000     0.00000     0.00000     0.00000     0.00000     0.00000	;
    174  173  171  187    3     0.66944     2.00832     0.00000    -2.67776     0.00000     0.00000	;
    174  176  178  180    3     0.41840     1.25520     0.00000    -1.67360     0.00000     0.00000	;
    174  176  178  187    3     1.88280    -1.88280     0.00000     0.00000     0.00000     0.00000	;
    174  176  182  183    3     0.66944     2.00832     0.00000    -2.67776     0.00000     0.00000	;
    173  171  187  189    3     0.00000     0.00000     6.86176     0.00000     0.00000     0.00000	;
    173  171  187  178    3     0.00000     0.00000     0.00000     0.00000     0.00000     0.00000	;
    173  174  176  178    3     0.00000     0.00000     0.00000     0.00000     0.00000     0.00000	;
    173  174  176  182    3     0.00000     0.00000     6.86176     0.00000     0.00000     0.00000	;
    171  173  174  176    3     0.66944     2.00832     0.00000    -2.67776     0.00000     0.00000	;
    171  187  178  176    3     1.88280    -1.88280     0.00000     0.00000     0.00000     0.00000	;
    171  187  178  180    3     0.41840     1.25520     0.00000    -1.67360     0.00000     0.00000	;
    168  171  173  174    3     0.66944     2.00832     0.00000    -2.67776     0.00000     0.00000	;
    168  171  187  189    3     0.00000     0.00000     0.00000     0.00000     0.00000     0.00000	;
    168  171  187  178    3     1.88280    -1.88280     0.00000     0.00000     0.00000     0.00000	;
    167  168  171  173    3     0.00000     0.00000     6.86176     0.00000     0.00000     0.00000	;
    167  168  171  187    3     0.00000     0.00000     0.00000     0.00000     0.00000     0.00000	;
    163  167  168  171    3     0.66944     2.00832     0.00000    -2.67776     0.00000     0.00000	;
