# Supplementary material for: Liquid Structure Scenario of the Archetypal Supramolecular Deep Eutectic Solvent: Heptakis(2,6-di-O-methyl)-β-cyclodextrin/levulinic Acid
Source: ACS Sustain Chem Eng. 2023 Jun 2;11(24):9103–10. doi: 10.1021/acssuschemeng.3c01858 (PMC10283020; doi:10.1021/acssuschemeng.3c01858)
Supplement: Supplementary file 2 — sc3c01858_si_002.zip [file sc3c01858_si_002.zip › 26dimeb_atomtypes.itp]

[ atomtypes ]
;name  bond_type    mass    charge   ptype          sigma      epsilon
HO            HO      0.0000  0.0000  A   0.00000e+00  0.00000e+00
H1            H1      0.0000  0.0000  A   2.47135e-01  6.56888e-02
OS            OS      0.0000  0.0000  A   3.00001e-01  7.11280e-01
CG            CG      0.0000  0.0000  A   3.39967e-01  4.57730e-01
H2            H2      0.0000  0.0000  A   2.29317e-01  6.56888e-02
OH            OH      0.0000  0.0000  A   3.06647e-01  8.80314e-01
