# Supplementary material for: Liquid Structure Scenario of the Archetypal Supramolecular Deep Eutectic Solvent: Heptakis(2,6-di-O-methyl)-β-cyclodextrin/levulinic Acid
Source: ACS Sustain Chem Eng. 2023 Jun 2;11(24):9103–10. doi: 10.1021/acssuschemeng.3c01858 (PMC10283020; doi:10.1021/acssuschemeng.3c01858)
Supplement: Supplementary file 2 — sc3c01858_si_002.zip [file sc3c01858_si_002.zip › levulinic_atomtypes_DES.itp]

; Levulinic Acid HBD [LEV]
;
; Deep Eutectic Solvent OPLS-DES force field
; Version 6/2018
; Orlando Acevedo
; Email: orlando.acevedo@miami.edu
; Contributors: B. Doherty
;
; B.Doherty, O. Acevedo, OPLS Force Field for Choline Chloride-Based Deep Eutectic Solvents, J. Phys. Chem. B, 2018, (in press).
;
; Values given below for use in GROMACS 5.0.7 and in comments are traditional OPLS-AA units (e.g., angstroms, kcal/mol, degrees)

[ atomtypes ]
;   type   mass          charge  ptype  sigma (nm)   epsilon (kj/mol) 
    CB       CB       0.0000  0.0000      A  0.375        0.527184         
    OHl      OH       0.0000  0.0000      A  0.300        0.853536         
    HOl      HO       0.0000  0.0000      A  0.000        0.000000         
    OB       OB       0.0000  0.0000      A  0.296        1.054368         
    CZ       CZ       0.0000  0.0000      A  0.350        0.331373         
    HZ       HZ       0.0000  0.0000      A  0.250        0.150624         
    CF       CF       0.0000  0.0000      A  0.350        0.331373         
    HF       HF       0.0000  0.0000      A  0.250        0.150624         
    CD       CD       0.0000  0.0000      A  0.375        0.527184         
    CT       CT       0.0000  0.0000      A  0.350        0.331373         
    HT       HT       0.0000  0.0000      A  0.250        0.150624         
    OC       OC       0.0000  0.0000      A  0.296        1.054368         
