# Supplementary material for: Liquid Structure Scenario of the Archetypal Supramolecular Deep Eutectic Solvent: Heptakis(2,6-di-O-methyl)-β-cyclodextrin/levulinic Acid
Source: ACS Sustain Chem Eng. 2023 Jun 2;11(24):9103–10. doi: 10.1021/acssuschemeng.3c01858 (PMC10283020; doi:10.1021/acssuschemeng.3c01858)
Supplement: Supplementary file 2 — sc3c01858_si_002.zip [file sc3c01858_si_002.zip › levulinic_DES_fc.itp]

; Levulinic Acid HBD [LEV]
;
; Deep Eutectic Solvent OPLS-DES force field
; Version 6/2018
; Orlando Acevedo
; Email: orlando.acevedo@miami.edu
; Contributors: B. Doherty
;
; B.Doherty, O. Acevedo, OPLS Force Field for Choline Chloride-Based Deep Eutectic Solvents, J. Phys. Chem. B, 2018, (in press).
;
; Values given below for use in GROMACS 5.0.7 and in comments are traditional OPLS-AA units (e.g., angstroms, kcal/mol, degrees)

[ moleculetype ]
; name  nrexcl
lev       3

[ atoms ]
;   nr  type  resnr   residu  atom  cgnr     charge       mass
    1    CB     1       lev    C0A   1        0.52      12.011
    2    OHl     1      lev    O0B   2       -0.53      15.999
    3    HOl     1      lev    H0C   2        0.45      1.008
    4    OB     1       lev    O0D   3       -0.44      15.999
    5    CZ     1       lev    C0E   4       -0.12      12.011
    6    HZ     1       lev    H0F   4        0.06      1.008
    7    HZ     1       lev    H0G   4        0.06      1.008
    8    CF     1       lev    C0H   5       -0.12      12.011
    9    HF     1       lev    H0I   5        0.06      1.008
   10    HF     1       lev    H0J   5        0.06      1.008
   11    CD     1       lev    C0K   6        0.47      12.011
   12    CT     1       lev    C0L   7       -0.18      12.011
   13    HT     1       lev    H0M   7        0.06      1.008
   14    HT     1       lev    H0N   7        0.06      1.008
   15    HT     1       lev    H0O   7        0.06      1.008
   16    OC     1       lev    O0P   8       -0.47      15.999

[ bonds ]
;  ai   aj  funct       c0(nm)  c1(kj mol-1 nm-2)  ro(Ang.)  kr(kcal mol-1 Ang.-2)  
    2    1    1       0.1364   376560.0 ;    	  1.364		450      OH-CB
    2    3    1       0.0945   462750.4 ;         0.945		553      OH-HO
    4    1    1       0.1229   476976.0 ;         1.229		570      OB-CB
    5    1    1       0.1522   265265.6 ;         1.522		317      CZ-CB
    6    5    1       0.1090   284512.0 ;         1.090		340      HZ-CZ
    7    5    1       0.1090   284512.0 ;         1.090		340      HZ-CZ
    8    5    1       0.1529   224262.4 ;         1.529		268      CF-CZ
    9    8    1       0.1090   284512.0 ;         1.090		340      HF-CF
   10    8    1       0.1090   284512.0 ;         1.090		340      HF-CF
   11    8    1       0.1522   265265.6 ;         1.522		317      CD-CF
   12   11    1       0.1522   265265.6 ;         1.522		317      CT-CD
   13   12    1       0.1090   284512.0 ;         1.090		340      HT-CT
   14   12    1       0.1090   284512.0 ;         1.090		340      HT-CT
   15   12    1       0.1090   284512.0 ;         1.090		340      HT-CT
   16   11    1       0.1229   476976.0 ;         1.229		570      OC-CD

[ angles ]
;  ai   aj   ak  funct    c0(deg) c1(kj mol-1 rad-2)   c0(deg) c1(kcal mol-1 rad-2)
    1    2    3    1     113.0    292.880 ;           113.0	35.0    CB-OH-HO
    2    1    4    1     121.0    669.440 ;           121.0	80.0    OH-CB-OB
    2    1    5    1     108.0    585.760 ;           108.0	70.0    OH-CB-CZ
    1    5    6    1     109.5    292.880 ;           109.5	35.0    CB-CZ-HZ
    1    5    7    1     109.5    292.880 ;           109.5	35.0    CB-CZ-HZ
    1    5    8    1     111.1    527.184 ;           111.1	63.0    CB-CZ-CF
    5    8    9    1     110.7    313.800 ;           110.7	37.5    CZ-CF-HF
    5    8   10    1     110.7    313.800 ;           110.7	37.5    CZ-CF-HF
    5    8   11    1     111.1    527.184 ;           111.1	63.0    CZ-CF-CD
    8   11   12    1     116.0    585.760 ;           116.0	70.0    CF-CD-CT
   11   12   13    1     109.5    292.880 ;           109.5	35.0    CD-CT-HT
   11   12   14    1     109.5    292.880 ;           109.5	35.0    CD-CT-HT
   11   12   15    1     109.5    292.880 ;           109.5	35.0    CD-CT-HT
    8   11   16    1     120.4    669.440 ;           120.4	80.0    CF-CD-OC
    4    1    5    1     120.4    669.440 ;           120.4	80.0    OB-CB-CZ
    6    5    7    1     107.8    276.144 ;           107.8	33.0    HZ-CZ-HZ
    6    5    8    1     110.7    313.800 ;           110.7	37.5    HZ-CZ-CF
    7    5    8    1     110.7    313.800 ;           107.8	33.0    HZ-CZ-HZ
    9    8   10    1     107.8    276.144 ;           107.8	33.0    HF-CF-HF
    9    8   11    1     109.5    292.880 ;           109.5	35.0    HF-CF-CD
   10    8   11    1     109.5    292.880 ;           109.5	35.0    HF-CF-CD
   12   11   16    1     120.4    669.440 ;           120.4	80.0    CT-CD-OC
   13   12   14    1     107.8    276.144 ;           107.8	33.0    HT-CT-HT
   13   12   15    1     107.8    276.144 ;           107.8	33.0    HT-CT-HT
   14   12   15    1     107.8    276.144 ;           107.8	33.0    HT-CT-HT

[ dihedrals ]      
;  ai   aj   ak   al    funct     c0          c1          c2          c3 (kj/mol)       V1      V2      V3      V4  (kcal/mol)
    4    1    2    3      5     0.0000     23.0120      0.0000      0.0000 ; 		0.000	5.500	0.000	0.000	  OB-CB-OH-HO
    5    1    2    3      5     6.2760     23.0120      0.0000      0.0000 ;            1.500	5.500	0.000	0.000     CZ-CB-OH-HO
    6    5    1    4      5     0.0000      0.0000      0.0000      0.0000 ;            0.000	0.000	0.000	0.000     HZ-CZ-CB-OB
    7    5    1    4      5     0.0000      0.0000      0.0000      0.0000 ;            0.000	0.000	0.000	0.000     HZ-CZ-CB-OB
    8    5    1    4      5     0.0000      0.0000      0.0000      0.0000 ;            0.000	0.000	0.000	0.000     CF-CZ-CB-OB
    9    8    5    1      5     0.0000      0.0000     -0.4184      0.0000 ;            0.000	0.000	-0.100	0.000     HF-CF-CZ-CB
   10    8    5    1      5     0.0000      0.0000     -0.4184      0.0000 ;            0.000	0.000	-0.100	0.000     HF-CF-CZ-CB
   11    8    5    1      5    -2.3012      0.0000      4.1840      0.0000 ;            -0.550	0.000	1.000	0.000     CD-CF-CZ-CB
   12   11    8    5      5     6.0835     -0.6025     -3.2426      0.0000 ;            1.454	-0.144	-0.775	0.000     CT-CD-CF-CZ
   13   12   11    8      5     0.0000      0.0000      1.1506      0.0000 ;            0.000	0.000	0.275	0.000     HT-CT-CD-CF
   14   12   11    8      5     0.0000      0.0000      1.1506      0.0000 ;            0.000	0.000	0.275	0.000     HT-CT-CD-CF
   15   12   11    8      5     0.0000      0.0000      1.1506      0.0000 ;            0.000	0.000	0.275	0.000     HT-CT-CD-CF
   16   11    8    5      5     0.0000      0.0000      0.0000      0.0000 ;            0.000	0.000	0.000	0.000     OC-CD-CF-CZ
    6    5    1    2      5     0.0000      0.0000      0.0000      0.0000 ;            0.000	0.000	0.000	0.000     HZ-CZ-CB-OH
    7    5    1    4      5     0.0000      0.0000      0.0000      0.0000 ;            0.000	0.000	0.000	0.000     HZ-CZ-CB-OH
    8    5    1    2      5     4.1840      2.2845      1.8828      0.0000 ;            1.000	0.546	0.450	0.000     CF-CZ-CB-OH
    9    8    5    6      5     0.0000      0.0000      1.2552      0.0000 ;            0.000	0.000	0.300	0.000     HF-CF-CZ-HZ
   10    8    5    6      5     0.0000      0.0000      1.2552      0.0000 ;            0.000	0.000	0.300	0.000     HF-CF-CZ-HZ
   11    8    5    6      5     0.0000      0.0000     -0.4184      0.0000 ;            0.000	0.000	-0.100	0.000     CD-CF-CZ-HZ
    9    8    5    7      5     0.0000      0.0000      1.2552      0.0000 ;            0.000	0.000	0.300	0.000     HF-CF-CZ-HZ
   10    8    5    7      5     0.0000      0.0000      1.2552      0.0000 ;            0.000	0.000	0.300	0.000     HF-CF-CZ-HZ
   11    8    5    7      5     0.0000      0.0000     -0.4184      0.0000 ;            0.000	0.000	-0.100	0.000     CD-CF-CZ-HZ
   12   11    8    9      5     0.0000      0.0000      1.1506      0.0000 ;            0.000	0.000	0.275	0.000     CT-CD-CF-HF
   16   11    8    9      5     0.0000      0.0000      0.0000      0.0000 ;            0.000	0.000	0.000	0.000     OC-CD-CF-HF
   12   11    8   10      5     0.0000      0.0000      1.1506      0.0000 ;            0.000	0.000	0.275	0.000     CT-CD-CF-HF
   16   11    8   10      5     0.0000      0.0000      0.0000      0.0000 ;            0.000	0.000	0.000	0.000     OC-CD-CF-HF
   16   11   12   13      5     0.0000      0.0000      0.0000      0.0000 ;            0.000	0.000	0.000	0.000     OC-CD-CT-HT
   16   11   12   14      5     0.0000      0.0000      0.0000      0.0000 ;            0.000	0.000	0.000	0.000     OC-CD-CT-HT
   16   11   12   15      5     0.0000      0.0000      0.0000      0.0000 ;            0.000	0.000	0.000	0.000     OC-CD-CT-HT
